# Supplementary material for: catena-Poly[[[triaqua­cobalt(II)]-μ-10-methyl­phenothia­zine-3,7-dicarboxyl­ato] monohydrate]
Source: Acta Crystallogr Sect E Struct Rep Online. 2012 Mar 10;68(Pt 4):m402–3. doi: 10.1107/S1600536812009580 (PMC3343812; doi:10.1107/S1600536812009580)
Supplement: Supplementary file 1 [file e-68-0m402-sup1.cif]

##############################################################################
#                                                                            #
# This CIF contains the data in a paper accepted for publication in          #
# Acta Crystallographica Section E. It conforms to the requirements of       #
# Notes for Authors for Acta Crystallographica Section E, and has been       #
# peer reviewed under the auspices of the IUCr Commission on Journals.       #
#                                                                            #
# Full details of the Crystallographic Information File format               #
# are given in the paper "The Crystallographic Information File (CIF):       #
# a New Standard Archive File for Crystallography" by S. R. Hall, F. H.      #
# Allen and I. D. Brown [Acta Cryst. (1991), A47, 655-685].                  #
#                                                                            #
# The current version of the core CIF dictionary is obtainable from          #
# ftp://ftp.iucr.org/pub/cif_core.dic.                                       #
#                                                                            #
# Software is freely available for graphical display of the structure(s)     #
# in this CIF. For information consult the CIF software page                 #
# http://www.iucr.org/resources/cif/software.                                #
#                                                                            #
# This file may be used for bona fide research purposes within the           #
# scientific community so long as proper attribution is given to the journal # 
# article from which it was obtained.                                        #
#                                                                            #
##############################################################################
data_I
_audit_creation_method     SHELXL-97
_chemical_name_systematic
;
<i>catena</i>-Poly[[[triaquacobalt(II)]-\m-10-methylphenothiazine-
3,7-dicarboxylato] monohydrate]
;
_chemical_name_common     ?
_chemical_formula_moiety     'C15 H15 Co N O7 S, H2 O'
_chemical_formula_sum     'C15 H17 Co N O8 S'
_chemical_formula_iupac     '[Co (C15 H9 N O4 S) (H2 O)3], H2 O'
_chemical_formula_weight     430.30
_chemical_melting_point     ?
_symmetry_cell_setting     orthorhombic
_symmetry_space_group_name_H-M     'P b c a'
_symmetry_space_group_name_Hall     '-P 2ac 2ab'
loop_
    _symmetry_equiv_pos_as_xyz
    'x, y, z'
    '-x+1/2, -y, z+1/2'
    '-x, y+1/2, -z+1/2'
    'x+1/2, -y+1/2, -z'
    '-x, -y, -z'
    'x-1/2, y, -z-1/2'
    'x, -y-1/2, z-1/2'
    '-x-1/2, y-1/2, z'
_cell_length_a     15.3105(8)
_cell_length_b     7.2983(4)
_cell_length_c     29.5679(15)
_cell_angle_alpha     90.00
_cell_angle_beta     90.00
_cell_angle_gamma     90.00
_cell_volume     3303.9(3)
_cell_formula_units_Z     8
_cell_measurement_reflns_used     8389
_cell_measurement_theta_min     2.66
_cell_measurement_theta_max     28.09
_cell_measurement_temperature     291(2)
_exptl_crystal_description     block
_exptl_crystal_colour     'dark blue'
_exptl_crystal_size_max     0.30
_exptl_crystal_size_mid     0.26
_exptl_crystal_size_min     0.24
_exptl_crystal_density_diffrn     1.730
_exptl_crystal_density_meas     ?
_exptl_crystal_density_method     'not measured'
_exptl_crystal_F_000     1768
_exptl_absorpt_coefficient_mu     1.212
_exptl_absorpt_correction_type     multi-scan
_exptl_absorpt_process_details     '(<i>SADABS</i>; Bruker, 2000)'
_exptl_absorpt_correction_T_min     0.703
_exptl_absorpt_correction_T_max     0.759
_exptl_special_details     ?
_diffrn_ambient_temperature     291(2)
_diffrn_radiation_type     'MoK\a'
_diffrn_radiation_wavelength     0.71073
_diffrn_radiation_source     'sealed tube'
_diffrn_radiation_monochromator     'graphite'
_diffrn_measurement_device_type     'Bruker SMART CCD'
_diffrn_measurement_method     '\f and \w'
_diffrn_detector_area_resol_mean     ?
_diffrn_reflns_number     16812
_diffrn_reflns_av_R_equivalents     0.0493
_diffrn_reflns_av_sigmaI/netI     0.0359
_diffrn_reflns_theta_min     1.91
_diffrn_reflns_theta_max     26.00
_diffrn_reflns_theta_full     26.00
_diffrn_measured_fraction_theta_max     1.000
_diffrn_measured_fraction_theta_full     1.000
_diffrn_reflns_limit_h_min     -18
_diffrn_reflns_limit_h_max     18
_diffrn_reflns_limit_k_min     -8
_diffrn_reflns_limit_k_max     9
_diffrn_reflns_limit_l_min     -36
_diffrn_reflns_limit_l_max     25
_diffrn_standards_number     0
_diffrn_standards_interval_count     .
_diffrn_standards_interval_time     .
_diffrn_standards_decay_%     ?
_refine_special_details
;
Refinement of <i>F</i>^2^ against ALL reflections. The weighted <i>R</i>-factor
<i>wR</i> and goodness of fit <i>S</i> are based on <i>F</i>^2^, conventional
<i>R</i>-factors <i>R</i> are based on <i>F</i>, with <i>F</i> set to zero for
negative <i>F</i>^2^. The threshold expression of <i>F</i>^2^ >
\s(<i>F</i>^2^) is used only for calculating <i>R</i>-factors(gt) <i>etc</i>.
and is not relevant to the choice of reflections for refinement.
<i>R</i>-factors based on <i>F</i>^2^ are statistically about twice as large
as those based on <i>F</i>, and <i>R</i>- factors based on ALL data will be
even larger.
;
_reflns_number_total     3236
_reflns_number_gt     2650
_reflns_threshold_expression     I>2sigma(I)
_refine_ls_structure_factor_coef     Fsqd
_refine_ls_matrix_type     full
_refine_ls_R_factor_all     0.0531
_refine_ls_R_factor_gt     0.0428
_refine_ls_wR_factor_gt     0.1009
_refine_ls_wR_factor_ref     0.1035
_refine_ls_goodness_of_fit_ref     1.081
_refine_ls_restrained_S_all     1.081
_refine_ls_number_reflns     3236
_refine_ls_number_parameters     236
_refine_ls_number_restraints     0
_refine_ls_hydrogen_treatment     constr
_refine_ls_weighting_scheme     calc
_refine_ls_weighting_details
         'calc w=1/[\s^2^(Fo^2^)+(0.0596P)^2^+0.0000P] where P=(Fo^2^+2Fc^2^)/3'
_atom_sites_solution_hydrogens     geom
_atom_sites_solution_primary     direct
_atom_sites_solution_secondary     difmap
_refine_ls_shift/su_max     0.000
_refine_ls_shift/su_mean     0.000
_refine_diff_density_max     0.624
_refine_diff_density_min     -0.522
_refine_ls_extinction_method     none
_refine_ls_extinction_coef     ?
loop_
    _atom_type_symbol
    _atom_type_description
    _atom_type_scat_dispersion_real
    _atom_type_scat_dispersion_imag
    _atom_type_scat_source
    'C' 'C' 0.0033 0.0016
                         'International Tables Vol C Tables 4.2.6.8 and 6.1.1.4'
    'H' 'H' 0.0000 0.0000
                         'International Tables Vol C Tables 4.2.6.8 and 6.1.1.4'
    'N' 'N' 0.0061 0.0033
                         'International Tables Vol C Tables 4.2.6.8 and 6.1.1.4'
    'O' 'O' 0.0106 0.0060
                         'International Tables Vol C Tables 4.2.6.8 and 6.1.1.4'
    'S' 'S' 0.1246 0.1234
                         'International Tables Vol C Tables 4.2.6.8 and 6.1.1.4'
    'Co' 'Co' 0.3494 0.9721
                         'International Tables Vol C Tables 4.2.6.8 and 6.1.1.4'
_computing_data_collection     'SMART (Bruker, 2000)'
_computing_cell_refinement     'SAINT (Bruker, 2000)'
_computing_data_reduction     'SAINT (Bruker, 2000)'
_computing_structure_solution     'SHELXTL (Sheldrick, 2008)'
_computing_structure_refinement     'SHELXTL (Sheldrick, 2008)'
_computing_molecular_graphics
                     'SHELXTL (Sheldrick, 2008) and DIAMOND (Brandenburg, 2006)'
_computing_publication_material     'SHELXTL (Sheldrick, 2008)'
loop_
    _atom_site_type_symbol
    _atom_site_label
    _atom_site_fract_x
    _atom_site_fract_y
    _atom_site_fract_z
    _atom_site_U_iso_or_equiv
    _atom_site_adp_type
    _atom_site_calc_flag
    _atom_site_refinement_flags
    _atom_site_occupancy
    _atom_site_symmetry_multiplicity
    _atom_site_disorder_assembly
    _atom_site_disorder_group
    C C1 0.64689(18) 0.1531(4) 0.11609(9) 0.0251(6) Uani d . 1 1 . .
    C C2 0.69797(18) 0.0972(4) 0.15690(8) 0.0226(6) Uani d . 1 1 . .
    C C3 0.65262(17) 0.0449(4) 0.19532(9) 0.0231(6) Uani d . 1 1 . .
    H H3A 0.5899 0.0458 0.1951 0.028 Uiso d R 1 1 . .
    C C4 0.69635(17) -0.0086(4) 0.23421(8) 0.0208(5) Uani d . 1 1 . .
    C C5 0.78763(17) -0.0105(4) 0.23556(8) 0.0186(5) Uani d . 1 1 . .
    C C6 0.83264(19) 0.0454(4) 0.19657(9) 0.0250(6) Uani d . 1 1 . .
    H H6A 0.8953 0.0471 0.1969 0.030 Uiso d R 1 1 . .
    C C7 0.78842(19) 0.0987(4) 0.15843(9) 0.0256(6) Uani d . 1 1 . .
    H H7A 0.8207 0.1367 0.1323 0.031 Uiso d R 1 1 . .
    C C8 0.79744(17) -0.0200(4) 0.31735(8) 0.0193(5) Uani d . 1 1 . .
    C C9 0.70693(17) -0.0173(4) 0.32467(8) 0.0197(5) Uani d . 1 1 . .
    C C10 0.67305(17) 0.0274(4) 0.36651(9) 0.0211(5) Uani d . 1 1 . .
    H H10A 0.6109 0.0300 0.3708 0.025 Uiso d R 1 1 . .
    C C11 0.72820(17) 0.0696(3) 0.40252(8) 0.0210(5) Uani d . 1 1 . .
    C C12 0.69238(17) 0.1164(4) 0.44740(8) 0.0208(5) Uani d . 1 1 . .
    C C13 0.81794(18) 0.0699(4) 0.39510(9) 0.0234(6) Uani d . 1 1 . .
    H H13A 0.8563 0.1008 0.4196 0.028 Uiso d R 1 1 . .
    C C14 0.85212(17) 0.0271(4) 0.35350(9) 0.0230(6) Uani d . 1 1 . .
    H H14A 0.9142 0.0295 0.3491 0.028 Uiso d R 1 1 . .
    C C15 0.92396(18) -0.1018(4) 0.27125(10) 0.0302(6) Uani d . 1 1 . .
    H H15A 0.9461 -0.1404 0.3001 0.045 Uiso d R 1 1 . .
    H H15B 0.9348 -0.1955 0.2492 0.045 Uiso d R 1 1 . .
    H H15C 0.9527 0.0093 0.2622 0.045 Uiso d R 1 1 . .
    Co Co1 0.63098(2) 0.19466(5) 0.523713(12) 0.02238(13) Uani d . 1 1 . .
    N N1 0.83090(14) -0.0684(3) 0.27475(7) 0.0212(5) Uani d . 1 1 . .
    O O1 0.74252(13) 0.1653(3) 0.47923(6) 0.0267(4) Uani d . 1 1 . .
    O O2 0.61043(12) 0.1094(3) 0.45464(6) 0.0266(4) Uani d . 1 1 . .
    O O3 0.56576(13) 0.1431(3) 0.11768(7) 0.0363(5) Uani d . 1 1 . .
    O O4 0.68927(13) 0.2090(3) 0.08152(6) 0.0285(5) Uani d . 1 1 . .
    O O5 0.64958(14) -0.0747(3) 0.54390(8) 0.0359(5) Uani d . 1 1 . .
    H H5X 0.6117 -0.1448 0.5558 0.043 Uiso d R 1 1 . .
    H H5Y 0.7035 -0.1014 0.5420 0.043 Uiso d R 1 1 . .
    O O6 0.61132(15) 0.4686(3) 0.50278(7) 0.0356(5) Uani d . 1 1 . .
    H H6X 0.6603 0.5165 0.4962 0.043 Uiso d R 1 1 . .
    H H6Y 0.5731 0.5414 0.5134 0.043 Uiso d R 1 1 . .
    O O7 0.50146(14) 0.1985(3) 0.54566(7) 0.0333(5) Uani d . 1 1 . .
    H H7X 0.4691 0.1071 0.5516 0.040 Uiso d R 1 1 . .
    H H7Y 0.4990 0.2478 0.5717 0.040 Uiso d R 1 1 . .
    O O8 0.53016(16) 0.7045(4) 0.58142(10) 0.0592(8) Uani d . 1 1 . .
    H H8X 0.5528 0.6002 0.5865 0.071 Uiso d R 1 1 . .
    H H8Y 0.4840 0.7002 0.5655 0.071 Uiso d R 1 1 . .
    S S1 0.63643(4) -0.08955(10) 0.28101(2) 0.02552(18) Uani d . 1 1 . .
loop_
    _atom_site_aniso_label
    _atom_site_aniso_U_11
    _atom_site_aniso_U_22
    _atom_site_aniso_U_33
    _atom_site_aniso_U_12
    _atom_site_aniso_U_13
    _atom_site_aniso_U_23
    C1 0.0279(14) 0.0268(15) 0.0205(13) -0.0044(11) -0.0003(11) 0.0048(11)
    C2 0.0303(14) 0.0213(13) 0.0163(13) 0.0022(11) 0.0007(10) 0.0014(10)
    C3 0.0219(13) 0.0276(14) 0.0199(14) -0.0005(10) -0.0005(10) 0.0009(10)
    C4 0.0221(13) 0.0243(14) 0.0158(12) -0.0015(10) 0.0014(9) 0.0006(10)
    C5 0.0233(13) 0.0200(13) 0.0126(12) 0.0005(10) -0.0016(9) -0.0027(10)
    C6 0.0250(13) 0.0341(15) 0.0160(14) -0.0021(11) 0.0010(10) -0.0019(11)
    C7 0.0288(14) 0.0294(15) 0.0186(13) -0.0013(12) 0.0050(10) 0.0015(11)
    C8 0.0237(13) 0.0192(13) 0.0151(12) 0.0016(10) 0.0011(10) 0.0031(9)
    C9 0.0229(13) 0.0180(13) 0.0182(12) -0.0023(10) -0.0015(10) 0.0019(9)
    C10 0.0206(12) 0.0253(14) 0.0176(13) 0.0011(11) 0.0017(10) -0.0001(10)
    C11 0.0261(14) 0.0212(14) 0.0156(12) -0.0004(10) 0.0016(10) 0.0009(10)
    C12 0.0271(13) 0.0194(13) 0.0160(12) 0.0010(10) 0.0018(10) -0.0015(10)
    C13 0.0239(13) 0.0296(14) 0.0168(13) -0.0050(11) -0.0028(10) -0.0035(10)
    C14 0.0181(12) 0.0320(15) 0.0188(13) 0.0001(10) -0.0017(10) -0.0007(11)
    C15 0.0241(14) 0.0416(18) 0.0250(14) 0.0104(12) -0.0048(11) -0.0042(12)
    Co1 0.0213(2) 0.0297(2) 0.0162(2) -0.00106(14) 0.00060(14) -0.00571(14)
    N1 0.0172(10) 0.0312(13) 0.0151(11) 0.0037(9) -0.0023(8) -0.0009(9)
    O1 0.0220(10) 0.0381(12) 0.0201(9) -0.0026(8) 0.0000(8) -0.0081(8)
    O2 0.0229(9) 0.0386(12) 0.0183(10) 0.0004(8) 0.0013(7) -0.0063(8)
    O3 0.0260(11) 0.0556(14) 0.0273(11) -0.0009(10) -0.0025(9) 0.0148(10)
    O4 0.0304(11) 0.0395(13) 0.0156(9) -0.0006(9) 0.0002(8) 0.0092(8)
    O5 0.0358(12) 0.0328(12) 0.0392(13) 0.0047(9) -0.0013(9) 0.0018(9)
    O6 0.0328(11) 0.0358(12) 0.0382(13) 0.0003(10) 0.0049(9) 0.0062(10)
    O7 0.0272(11) 0.0420(12) 0.0308(12) -0.0065(9) 0.0057(9) -0.0104(9)
    O8 0.0315(13) 0.0651(19) 0.081(2) -0.0039(12) -0.0143(13) 0.0253(14)
    S1 0.0230(3) 0.0396(4) 0.0139(3) -0.0101(3) -0.0013(2) 0.0024(3)
_geom_special_details
;
All e.s.d.'s (except the e.s.d. in the dihedral angle between two l.s. planes)
are estimated using the full covariance matrix. The cell e.s.d.'s are taken
into account individually in the estimation of e.s.d.'s in distances, angles
and torsion angles; correlations between e.s.d.'s in cell parameters are only
used when they are defined by crystal symmetry. An approximate (isotropic)
treatment of cell e.s.d.'s is used for estimating e.s.d.'s involving l.s.
planes.
;
loop_
    _geom_bond_atom_site_label_1
    _geom_bond_atom_site_label_2
    _geom_bond_site_symmetry_2
    _geom_bond_distance
    _geom_bond_publ_flag
    C1 O3 . 1.245(3) ?
    C1 O4 . 1.278(3) ?
    C1 C2 . 1.495(4) ?
    C2 C3 . 1.385(4) ?
    C2 C7 . 1.386(4) ?
    C3 C4 . 1.387(4) ?
    C3 H3A . 0.9600 ?
    C4 C5 . 1.398(4) ?
    C4 S1 . 1.762(3) ?
    C5 N1 . 1.400(3) ?
    C5 C6 . 1.404(4) ?
    C6 C7 . 1.371(4) ?
    C6 H6A . 0.9601 ?
    C7 H7A . 0.9594 ?
    C8 C14 . 1.400(4) ?
    C8 C9 . 1.403(4) ?
    C8 N1 . 1.405(3) ?
    C9 C10 . 1.381(4) ?
    C9 S1 . 1.763(3) ?
    C10 C11 . 1.393(4) ?
    C10 H10A . 0.9601 ?
    C11 C13 . 1.391(4) ?
    C11 C12 . 1.476(3) ?
    C12 O1 . 1.266(3) ?
    C12 O2 . 1.274(3) ?
    C12 Co1 . 2.510(2) ?
    C13 C14 . 1.373(4) ?
    C13 H13A . 0.9601 ?
    C14 H14A . 0.9600 ?
    C15 N1 . 1.449(3) ?
    C15 H15A . 0.9601 ?
    C15 H15B . 0.9599 ?
    C15 H15C . 0.9600 ?
    Co1 O4 7_566 2.0523(19) y
    Co1 O5 . 2.074(2) y
    Co1 O7 . 2.087(2) y
    Co1 O6 . 2.114(2) y
    Co1 O2 . 2.1581(19) y
    Co1 O1 . 2.1661(19) y
    O4 Co1 7_565 2.0523(19) ?
    O5 H5X . 0.8497 ?
    O5 H5Y . 0.8500 ?
    O6 H6X . 0.8499 ?
    O6 H6Y . 0.8500 ?
    O7 H7X . 0.8500 ?
    O7 H7Y . 0.8500 ?
    O8 H8X . 0.8500 ?
    O8 H8Y . 0.8499 ?
loop_
    _geom_angle_atom_site_label_1
    _geom_angle_atom_site_label_2
    _geom_angle_atom_site_label_3
    _geom_angle_site_symmetry_1
    _geom_angle_site_symmetry_3
    _geom_angle
    _geom_angle_publ_flag
    O3 C1 O4 . . 123.7(3) ?
    O3 C1 C2 . . 118.4(2) ?
    O4 C1 C2 . . 117.9(2) ?
    C3 C2 C7 . . 118.5(2) ?
    C3 C2 C1 . . 118.4(2) ?
    C7 C2 C1 . . 123.2(2) ?
    C2 C3 C4 . . 121.0(2) ?
    C2 C3 H3A . . 119.7 ?
    C4 C3 H3A . . 119.3 ?
    C3 C4 C5 . . 120.6(2) ?
    C3 C4 S1 . . 119.6(2) ?
    C5 C4 S1 . . 119.6(2) ?
    C4 C5 N1 . . 120.0(2) ?
    C4 C5 C6 . . 117.7(2) ?
    N1 C5 C6 . . 122.4(2) ?
    C7 C6 C5 . . 121.0(3) ?
    C7 C6 H6A . . 119.9 ?
    C5 C6 H6A . . 119.1 ?
    C6 C7 C2 . . 121.2(3) ?
    C6 C7 H7A . . 119.4 ?
    C2 C7 H7A . . 119.4 ?
    C14 C8 C9 . . 118.0(2) ?
    C14 C8 N1 . . 121.9(2) ?
    C9 C8 N1 . . 120.1(2) ?
    C10 C9 C8 . . 120.8(2) ?
    C10 C9 S1 . . 119.8(2) ?
    C8 C9 S1 . . 119.19(19) ?
    C9 C10 C11 . . 120.6(2) ?
    C9 C10 H10A . . 119.7 ?
    C11 C10 H10A . . 119.6 ?
    C13 C11 C10 . . 118.6(2) ?
    C13 C11 C12 . . 120.6(2) ?
    C10 C11 C12 . . 120.9(2) ?
    O1 C12 O2 . . 118.9(2) ?
    O1 C12 C11 . . 120.6(2) ?
    O2 C12 C11 . . 120.5(2) ?
    O1 C12 Co1 . . 59.64(13) ?
    O2 C12 Co1 . . 59.28(13) ?
    C11 C12 Co1 . . 179.7(2) ?
    C14 C13 C11 . . 121.2(2) ?
    C14 C13 H13A . . 119.8 ?
    C11 C13 H13A . . 119.1 ?
    C13 C14 C8 . . 120.8(2) ?
    C13 C14 H14A . . 119.7 ?
    C8 C14 H14A . . 119.5 ?
    N1 C15 H15A . . 109.5 ?
    N1 C15 H15B . . 109.8 ?
    H15A C15 H15B . . 109.5 ?
    N1 C15 H15C . . 109.2 ?
    H15A C15 H15C . . 109.5 ?
    H15B C15 H15C . . 109.5 ?
    O4 Co1 O5 7_566 . 91.44(9) ?
    O4 Co1 O7 7_566 . 98.60(8) ?
    O5 Co1 O7 . . 93.09(9) ?
    O4 Co1 O6 7_566 . 88.96(9) ?
    O5 Co1 O6 . . 179.58(10) ?
    O7 Co1 O6 . . 86.73(9) ?
    O4 Co1 O2 7_566 . 161.86(8) ?
    O5 Co1 O2 . . 91.09(9) ?
    O7 Co1 O2 . . 99.19(8) ?
    O6 Co1 O2 . . 88.56(8) ?
    O4 Co1 O1 7_566 . 101.35(8) ?
    O5 Co1 O1 . . 88.44(8) ?
    O7 Co1 O1 . . 159.95(8) ?
    O6 Co1 O1 . . 91.61(8) ?
    O2 Co1 O1 . . 60.78(7) ?
    O4 Co1 C12 7_566 . 131.59(8) ?
    O5 Co1 C12 . . 89.52(9) ?
    O7 Co1 C12 . . 129.68(9) ?
    O6 Co1 C12 . . 90.31(9) ?
    O2 Co1 C12 . . 30.49(8) ?
    O1 Co1 C12 . . 30.29(8) ?
    C5 N1 C8 . . 119.6(2) ?
    C5 N1 C15 . . 117.2(2) ?
    C8 N1 C15 . . 117.7(2) ?
    C12 O1 Co1 . . 90.08(16) ?
    C12 O2 Co1 . . 90.23(15) ?
    C1 O4 Co1 . 7_565 123.71(18) ?
    Co1 O5 H5X . . 126.6 ?
    Co1 O5 H5Y . . 109.4 ?
    H5X O5 H5Y . . 123.5 ?
    Co1 O6 H6X . . 109.3 ?
    Co1 O6 H6Y . . 125.5 ?
    H6X O6 H6Y . . 115.7 ?
    Co1 O7 H7X . . 127.4 ?
    Co1 O7 H7Y . . 109.3 ?
    H7X O7 H7Y . . 96.8 ?
    H8X O8 H8Y . . 113.8 ?
    C4 S1 C9 . . 98.98(12) ?
loop_
    _geom_torsion_atom_site_label_1
    _geom_torsion_atom_site_label_2
    _geom_torsion_atom_site_label_3
    _geom_torsion_atom_site_label_4
    _geom_torsion_site_symmetry_1
    _geom_torsion_site_symmetry_2
    _geom_torsion_site_symmetry_3
    _geom_torsion_site_symmetry_4
    _geom_torsion
    _geom_torsion_publ_flag
    O3 C1 C2 C3 . . . . -2.9(4) ?
    O4 C1 C2 C3 . . . . 176.9(3) ?
    O3 C1 C2 C7 . . . . 178.4(3) ?
    O4 C1 C2 C7 . . . . -1.8(4) ?
    C7 C2 C3 C4 . . . . -1.4(4) ?
    C1 C2 C3 C4 . . . . 179.9(3) ?
    C2 C3 C4 C5 . . . . 0.2(4) ?
    C2 C3 C4 S1 . . . . -175.5(2) ?
    C3 C4 C5 N1 . . . . -178.7(2) ?
    S1 C4 C5 N1 . . . . -3.0(3) ?
    C3 C4 C5 C6 . . . . 0.7(4) ?
    S1 C4 C5 C6 . . . . 176.5(2) ?
    C4 C5 C6 C7 . . . . -0.5(4) ?
    N1 C5 C6 C7 . . . . 178.9(3) ?
    C5 C6 C7 C2 . . . . -0.7(4) ?
    C3 C2 C7 C6 . . . . 1.6(4) ?
    C1 C2 C7 C6 . . . . -179.7(3) ?
    C14 C8 C9 C10 . . . . -1.1(4) ?
    N1 C8 C9 C10 . . . . 179.1(2) ?
    C14 C8 C9 S1 . . . . -176.1(2) ?
    N1 C8 C9 S1 . . . . 4.1(3) ?
    C8 C9 C10 C11 . . . . -0.5(4) ?
    S1 C9 C10 C11 . . . . 174.5(2) ?
    C9 C10 C11 C13 . . . . 1.5(4) ?
    C9 C10 C11 C12 . . . . -179.6(2) ?
    C13 C11 C12 O1 . . . . 3.2(4) ?
    C10 C11 C12 O1 . . . . -175.7(3) ?
    C13 C11 C12 O2 . . . . -177.3(3) ?
    C10 C11 C12 O2 . . . . 3.8(4) ?
    C10 C11 C13 C14 . . . . -0.9(4) ?
    C12 C11 C13 C14 . . . . -179.9(3) ?
    C11 C13 C14 C8 . . . . -0.6(4) ?
    C9 C8 C14 C13 . . . . 1.7(4) ?
    N1 C8 C14 C13 . . . . -178.5(3) ?
    O1 C12 Co1 O4 . . . 7_566 3.8(2) ?
    O2 C12 Co1 O4 . . . 7_566 -175.52(15) ?
    O1 C12 Co1 O5 . . . . -87.73(16) ?
    O2 C12 Co1 O5 . . . . 92.97(16) ?
    O1 C12 Co1 O7 . . . . 178.66(15) ?
    O2 C12 Co1 O7 . . . . -0.6(2) ?
    O1 C12 Co1 O6 . . . . 92.65(16) ?
    O2 C12 Co1 O6 . . . . -86.64(16) ?
    O1 C12 Co1 O2 . . . . 179.3(3) ?
    O2 C12 Co1 O1 . . . . -179.3(3) ?
    C4 C5 N1 C8 . . . . -38.7(4) ?
    C6 C5 N1 C8 . . . . 141.9(3) ?
    C4 C5 N1 C15 . . . . 168.1(2) ?
    C6 C5 N1 C15 . . . . -11.3(4) ?
    C14 C8 N1 C5 . . . . -141.7(3) ?
    C9 C8 N1 C5 . . . . 38.1(4) ?
    C14 C8 N1 C15 . . . . 11.3(4) ?
    C9 C8 N1 C15 . . . . -168.9(2) ?
    O2 C12 O1 Co1 . . . . 0.7(3) ?
    C11 C12 O1 Co1 . . . . -179.8(2) ?
    O4 Co1 O1 C12 7_566 . . . -177.13(16) ?
    O5 Co1 O1 C12 . . . . 91.71(17) ?
    O7 Co1 O1 C12 . . . . -3.0(3) ?
    O6 Co1 O1 C12 . . . . -87.87(17) ?
    O2 Co1 O1 C12 . . . . -0.41(15) ?
    O1 C12 O2 Co1 . . . . -0.7(3) ?
    C11 C12 O2 Co1 . . . . 179.8(2) ?
    O4 Co1 O2 C12 7_566 . . . 10.8(4) ?
    O5 Co1 O2 C12 . . . . -87.19(16) ?
    O7 Co1 O2 C12 . . . . 179.51(16) ?
    O6 Co1 O2 C12 . . . . 93.05(16) ?
    O1 Co1 O2 C12 . . . . 0.41(15) ?
    O3 C1 O4 Co1 . . . 7_565 3.4(4) ?
    C2 C1 O4 Co1 . . . 7_565 -176.40(18) ?
    C3 C4 S1 C9 . . . . -149.7(2) ?
    C5 C4 S1 C9 . . . . 34.6(2) ?
    C10 C9 S1 C4 . . . . 150.0(2) ?
    C8 C9 S1 C4 . . . . -35.0(2) ?
loop_
    _geom_hbond_atom_site_label_D
    _geom_hbond_atom_site_label_H
    _geom_hbond_atom_site_label_A
    _geom_hbond_site_symmetry_A
    _geom_hbond_distance_DH
    _geom_hbond_distance_HA
    _geom_hbond_distance_DA
    _geom_hbond_angle_DHA
    O5 H5X O8 1_545 0.85 1.83 2.678(4) 179.9
    O5 H5Y O4 2_655 0.85 2.16 2.879(3) 141.7
    O6 H6X O1 8_765 0.85 1.91 2.748(3) 169.1
    O6 H6Y O8 . 0.85 2.43 3.149(4) 143.0
    O7 H7X O2 5_656 0.85 2.00 2.826(3) 162.8
    O7 H7Y O3 7_566 0.85 1.88 2.615(3) 144.1
    O8 H8X O3 7_566 0.85 2.01 2.808(4) 155.8
    O8 H8Y O2 5_666 0.85 2.09 2.760(3) 135.0
data_global
_journal_date_recd_electronic     2012-02-24
_journal_date_accepted     2012-03-05
_journal_name_full     'Acta Crystallographica, Section E'
_journal_year     2012
_journal_volume     68
_journal_issue      4
_journal_page_first     m402
_journal_page_last     m403
_journal_paper_category     QM
_journal_paper_doi     10.1107/S1600536812009580
_journal_coeditor_code     WM2597
_publ_contact_author_name     'Wenwei Zhang'
_publ_contact_author_address
;
State Key Laboratory of Coordination Chemistry
School of Chemistry and Chemical Engineering
Nanjing University
Nanjing 210093
People's Republic of China
;
_publ_contact_author_email     'wwzhang@nju.edu.cn'
_publ_contact_author_fax     '+86-25-83317761'
_publ_contact_author_phone     '+86-25-83597374'
_publ_section_title
;\
<i>catena</i>-Poly[[[triaquacobalt(II)]-\m-10-methylphenothiazine-3,7-\
dicarboxylato] monohydrate]
;
loop_
    _publ_author_name
    _publ_author_footnote
    _publ_author_address
    'Hu, Yun-Xia' .
;
Xinjiang Laboratory of Phase Transitions and Microstructures of Condensed
Matter,
College of Chemistry and Biological Sciences
Yili Normal University
Yili
Xinjiang 835000
People's Republic of China
;
    'Zhou, Yan' .
;
State Key Laboratory of Coordination Chemistry
School of Chemistry and Chemical Engineering
Nanjing University
Nanjing 210093
People's Republic of China
;
    'Wang, Fang-Ming' .
;
School of Biology and Chemical Engineering
Jiangsu University of Science and Technology
Zhenjiang 212003
People's Republic of China
;
    'Zhang, Wen-Wei' .
;
State Key Laboratory of Coordination Chemistry
School of Chemistry and Chemical Engineering
Nanjing University
Nanjing 210093
People's Republic of China
;
