# Supplementary material for: catena-Poly[[[triaqua­cobalt(II)]-μ-10-methyl­phenothia­zine-3,7-dicarboxyl­ato] monohydrate]
Source: Acta Crystallogr Sect E Struct Rep Online. 2012 Mar 10;68(Pt 4):m402–3. doi: 10.1107/S1600536812009580 (PMC3343812; doi:10.1107/S1600536812009580)
Supplement: Supplementary file 2 [file e-68-0m402-Isup2.hkl]

# 
# h,k,l, Fc-squared, Fo-squared, sigma(Fo-squared) and status flag 
# 
data_I
_shelx_title ' h in Pbca' 
_shelx_refln_list_code          4 
_shelx_F_calc_maximum      390.37 
_exptl_crystal_F_000      1768.00 
_reflns_d_resolution_high  0.8108 
 
loop_ 
 _symmetry_equiv_pos_as_xyz 
 'x, y, z' 
 '-x+1/2, -y, z+1/2' 
 '-x, y+1/2, -z+1/2' 
 'x+1/2, -y+1/2, -z' 
 '-x, -y, -z' 
 'x-1/2, y, -z-1/2' 
 'x, -y-1/2, z-1/2' 
 '-x-1/2, y-1/2, z' 
 
_cell_length_a    15.3105 
_cell_length_b     7.2983 
_cell_length_c    29.5679 
_cell_angle_alpha  90.000 
_cell_angle_beta   90.000 
_cell_angle_gamma  90.000 
 
_shelx_F_squared_multiplier     1.000 
 
loop_ 
 _refln_index_h 
 _refln_index_k 
 _refln_index_l 
 _refln_F_squared_calc 
 _refln_F_squared_meas 
 _refln_F_squared_sigma 
 _refln_observed_status 
   2   0   0   122569.73   121768.02    307.53 o 
   4   0   0   108121.59   103134.39    804.14 o 
   6   0   0    55231.66    53401.14    424.42 o 
   8   0   0    10967.70    10436.79    269.29 o 
  10   0   0      822.45      902.04     96.54 o 
  12   0   0    11404.05    10852.94     47.84 o 
  14   0   0     7351.06     7355.62    175.35 o 
  16   0   0     4911.35     4371.71    264.63 o 
  18   0   0     3284.47     3577.75    347.15 o 
   2   1   0    76061.09    73276.45    497.88 o 
   4   1   0     2365.36     2399.77     64.96 o 
   6   1   0     7770.25     7280.15    123.94 o 
   8   1   0     2503.48     2487.25    189.80 o 
  10   1   0     1395.15     1830.15     90.37 o 
  12   1   0      525.54      591.29    114.17 o 
  14   1   0     4032.00     4046.38    237.41 o 
  16   1   0       98.26      101.33     39.61 o 
  18   1   0     2861.23     2812.93     94.42 o 
   0   2   0    45547.33    44477.11    276.96 o 
   2   2   0    58252.02    55775.96    106.37 o 
   4   2   0     5700.98     5553.63    107.70 o 
   6   2   0      996.65     1155.85    129.83 o 
   8   2   0    17828.10    17238.54    461.91 o 
  10   2   0     1263.56     1492.94    151.31 o 
  12   2   0      574.90      561.81     90.87 o 
  14   2   0        3.22       21.93     82.29 o 
  16   2   0     3500.12     3277.51     90.44 o 
  18   2   0      784.04      792.57    157.71 o 
   2   3   0     8212.92     7698.67     55.59 o 
   4   3   0     8419.73     8109.42    121.95 o 
   6   3   0    15114.97    14680.72     93.68 o 
   8   3   0     6382.59     6105.51    110.44 o 
  10   3   0     4784.44     4106.07    208.58 o 
  12   3   0     3647.08     3264.64    253.10 o 
  14   3   0     2881.68     2979.73    112.11 o 
  16   3   0     2947.65     2999.68    187.33 o 
   0   4   0       45.32       84.42    204.88 o 
   2   4   0      321.50      405.14     79.41 o 
   4   4   0      797.10      802.65     60.86 o 
   6   4   0     2640.63     2494.78    206.74 o 
   8   4   0      163.58      313.26    161.73 o 
  10   4   0     1878.63     1826.11    125.14 o 
  12   4   0      260.66      276.07     65.27 o 
  14   4   0      152.25      275.45    150.87 o 
  16   4   0      141.96      278.14    149.64 o 
   2   5   0     3029.03     3376.76    131.68 o 
   4   5   0       20.37       30.32     65.94 o 
   6   5   0      593.25      707.55    196.96 o 
   8   5   0      744.45      936.85    184.44 o 
  10   5   0      172.14      197.29    233.40 o 
  12   5   0      609.55      490.92    102.39 o 
  14   5   0      307.91      307.79     91.53 o 
   0   6   0      153.03      353.79    230.49 o 
   2   6   0        1.07       15.67     73.48 o 
   4   6   0      408.27      602.43    172.67 o 
   6   6   0      276.12      364.22     96.52 o 
   8   6   0      180.85      235.20     68.77 o 
  10   6   0       50.68       56.81    214.44 o 
  12   6   0      251.63      207.47     26.08 o 
  14   6   0       29.04       24.86      8.53 o 
   2   7   0     3968.76     3919.25     71.62 o 
   4   7   0      449.53      650.64    179.33 o 
   6   7   0     3613.22     3530.17     89.16 o 
   8   7   0      668.30      649.34     73.51 o 
  10   7   0     2904.35     2793.64     87.48 o 
   0   8   0     2324.85     2216.65    100.54 o 
   2   8   0       26.62       33.20    350.00 o 
   4   8   0     2173.92     2241.56    116.16 o 
   6   8   0      608.69      532.16     86.31 o 
   8   8   0     3271.80     3110.65    117.61 o 
   1   1   1      497.15      522.33     25.47 o 
   2   1   1     2184.14     2208.48     31.70 o 
   3   1   1     7581.23     7357.74    143.10 o 
   4   1   1        0.05        3.67     72.31 o 
   5   1   1      532.61      588.87     36.33 o 
   6   1   1     2236.19     2177.85     26.90 o 
   7   1   1     3347.31     3444.74     95.78 o 
   8   1   1       99.99       88.45     38.93 o 
   9   1   1     3749.13     3699.93     72.37 o 
  10   1   1     2454.06     2468.08    119.92 o 
  11   1   1     2436.94     2275.18     90.86 o 
  12   1   1      198.49      240.57     33.87 o 
  13   1   1      106.99      169.57     21.09 o 
  14   1   1     1333.68     1268.81    123.59 o 
  15   1   1      144.17      242.85     40.40 o 
  16   1   1      616.62      545.60     26.65 o 
  17   1   1      132.32      124.28     11.87 o 
  18   1   1       67.20      113.76     83.09 o 
   0   2   1     1544.83     1499.32    227.17 o 
   1   2   1     5313.89     5348.38     76.61 o 
   2   2   1     9002.66     8574.08     31.09 o 
   3   2   1        7.55       33.46     25.61 o 
   4   2   1     1971.47     2420.21     62.23 o 
   5   2   1       44.27       51.73     95.05 o 
   6   2   1       53.74       65.83     20.28 o 
   7   2   1     7499.45     7122.79     39.63 o 
   8   2   1     4475.81     4535.23     76.70 o 
   9   2   1     6428.97     5795.13     66.43 o 
  10   2   1      861.86      781.74     18.33 o 
  11   2   1     1988.21     2069.95     79.94 o 
  12   2   1      442.46      448.32     29.59 o 
  13   2   1       10.54       48.49     37.36 o 
  14   2   1      713.58      670.98     63.61 o 
  15   2   1     1660.64     1594.11    130.11 o 
  16   2   1      152.33      209.78     38.41 o 
  17   2   1      896.66      892.57     86.10 o 
  18   2   1      612.91      624.65     30.46 o 
   1   3   1    10831.56    11386.36    470.65 o 
   2   3   1     1470.84     1687.34    117.02 o 
   3   3   1    10712.17    10097.92    188.39 o 
   4   3   1       61.19      147.20     38.39 o 
   5   3   1     7482.14     7066.88     94.82 o 
   6   3   1      527.87      498.76     45.57 o 
   7   3   1    13336.93    13668.54    234.70 o 
   8   3   1      432.66      374.75     23.66 o 
   9   3   1    10667.71    10383.16    420.74 o 
  10   3   1       52.64       69.44     64.20 o 
  11   3   1     3288.76     3499.49     65.96 o 
  12   3   1      219.27      230.59     26.32 o 
  13   3   1      231.13      278.65     28.58 o 
  14   3   1       85.81      107.36     18.04 o 
  15   3   1     2266.82     2205.94     29.51 o 
  16   3   1       11.46       17.80     70.45 o 
  17   3   1      333.29      448.84     69.48 o 
   0   4   1      249.39      268.74    156.65 o 
   1   4   1    11414.75    12231.90    150.57 o 
   2   4   1       22.26       50.24    118.28 o 
   3   4   1     6825.86     6746.05     51.12 o 
   4   4   1      319.79      330.89     46.33 o 
   5   4   1     6626.32     6255.11     50.75 o 
   6   4   1      405.31      510.04     73.93 o 
   7   4   1     4672.36     4452.76     38.32 o 
   8   4   1       11.21       26.87     20.43 o 
   9   4   1    15170.09    13822.00     42.29 o 
  10   4   1       13.27       22.12     12.19 o 
  11   4   1      868.19      851.50     32.10 o 
  12   4   1      347.00      362.70     63.95 o 
  13   4   1     3355.11     3124.87    159.01 o 
  14   4   1      336.27      486.84    143.87 o 
  15   4   1        1.29       14.97    115.94 o 
  16   4   1      296.16      363.05     40.39 o 
   1   5   1      884.89      819.73     72.02 o 
   2   5   1     1242.38     1367.56     87.59 o 
   3   5   1      291.10      289.85     25.25 o 
   4   5   1       12.10       17.65      5.21 o 
   5   5   1     1023.49     1005.63     41.72 o 
   6   5   1     3561.44     3438.67    132.24 o 
   7   5   1     4253.86     3882.56    167.02 o 
   8   5   1      135.53      284.11     83.81 o 
   9   5   1      486.40      504.62     69.07 o 
  10   5   1     2844.86     2632.44     24.44 o 
  11   5   1     1212.05     1099.95     53.70 o 
  12   5   1     1271.17     1228.84    261.33 o 
  13   5   1       67.64       64.37     76.30 o 
  14   5   1      410.10      531.07     63.42 o 
  15   5   1     1982.33     1984.04    131.77 o 
   0   6   1       77.84       69.41     18.97 o 
   1   6   1      985.79      997.77     39.42 o 
   2   6   1        0.01        5.25      8.48 o 
   3   6   1     1512.65     1577.50    111.52 o 
   4   6   1      881.76      907.21     37.48 o 
   5   6   1      882.93     1050.42     64.55 o 
   6   6   1      284.88      310.41     51.33 o 
   7   6   1      208.55      240.90     37.19 o 
   8   6   1        3.75       52.47     57.45 o 
   9   6   1     3911.50     3907.89     82.36 o 
  10   6   1     1227.14     1127.74    140.88 o 
  11   6   1       39.05       81.71     93.49 o 
  12   6   1     1381.28     1734.73     86.60 o 
  13   6   1     1576.30     1494.99     74.50 o 
  14   6   1       24.17       72.98     99.48 o 
   1   7   1     1488.64     1441.85    119.65 o 
   2   7   1       19.46       72.37     52.96 o 
   3   7   1      710.41      687.67     40.40 o 
   4   7   1       32.57       46.36     36.22 o 
   5   7   1     1319.13     1170.63     92.49 o 
   6   7   1       90.13      202.88     54.43 o 
   7   7   1     2157.22     2036.88     42.59 o 
   8   7   1       87.48      223.21     49.93 o 
   9   7   1      474.25      493.97     38.53 o 
  10   7   1     1088.89      953.06     28.25 o 
  11   7   1     1933.22     2173.56    104.94 o 
   0   8   1      346.17      390.78    140.38 o 
   1   8   1       46.64       53.46     57.65 o 
   2   8   1      558.18      583.57     62.54 o 
   3   8   1      675.17      720.25     62.60 o 
   4   8   1     2207.21     2272.36    132.59 o 
   5   8   1       97.96      118.14     45.16 o 
   6   8   1      308.50      499.69    108.88 o 
   7   8   1      209.18      316.59    150.43 o 
   8   8   1      777.97      696.60     94.40 o 
   1   0   2        8.58       93.80    220.34 o 
   2   0   2    18256.64    18853.68    234.67 o 
   3   0   2    11166.91    10897.75    358.88 o 
   4   0   2     4231.71     4558.18     57.19 o 
   5   0   2      150.38      241.45     94.46 o 
   6   0   2     1080.04     1266.09    153.33 o 
   7   0   2     3510.01     3617.90     51.84 o 
   8   0   2    55698.24    52177.21    383.05 o 
   9   0   2      657.23      669.44     46.92 o 
  10   0   2       11.45       28.59     18.22 o 
  11   0   2        6.79        8.54     25.88 o 
  12   0   2     1760.75     1810.92    112.80 o 
  13   0   2     1118.34     1004.48     99.26 o 
  14   0   2     1964.98     1993.14     69.72 o 
  15   0   2      208.48      260.41     62.03 o 
  16   0   2     4770.61     4700.33    112.11 o 
  17   0   2      176.22      311.28     89.81 o 
  18   0   2        7.95       11.70    195.53 o 
   1   1   2     6277.13     6614.44     91.89 o 
   2   1   2    53087.20    50519.15    324.69 o 
   3   1   2     7483.01     7468.79     68.47 o 
   4   1   2     8034.94     7615.91    165.02 o 
   5   1   2      260.99      319.61     32.51 o 
   6   1   2    30956.08    28914.18    528.71 o 
   7   1   2     3055.31     2904.78     87.58 o 
   8   1   2        4.36       22.74     37.85 o 
   9   1   2      179.68      227.80     23.85 o 
  10   1   2    17536.53    16117.91    167.74 o 
  11   1   2       83.07      106.64     31.11 o 
  12   1   2     1500.14     1426.83    111.05 o 
  13   1   2       88.04      110.88     45.35 o 
  14   1   2     6120.97     5987.31     78.94 o 
  15   1   2     4007.87     3643.35    150.04 o 
  16   1   2      986.03      869.17     35.60 o 
  17   1   2       18.45       62.29     68.16 o 
  18   1   2     2006.85     2006.12     57.19 o 
   0   2   2   152387.17   146342.72    635.02 o 
   1   2   2    29350.72    28053.66    593.14 o 
   2   2   2    10812.31    11318.51    174.33 o 
   3   2   2      653.79      650.56     58.49 o 
   4   2   2     1198.34     1402.63    120.63 o 
   5   2   2     1554.18     1511.13    115.61 o 
   6   2   2    13088.56    13130.81    183.89 o 
   7   2   2     1932.78     1930.53    119.89 o 
   8   2   2     3242.02     3208.62    118.31 o 
   9   2   2      166.31      246.32     30.84 o 
  10   2   2      224.10      202.22     26.44 o 
  11   2   2      829.32      802.41     51.69 o 
  12   2   2     4004.82     4054.10     66.96 o 
  13   2   2      343.34      378.00     41.21 o 
  14   2   2     3339.81     3398.31     67.57 o 
  15   2   2       52.34       82.45     67.28 o 
  16   2   2     1696.05     1852.45     94.18 o 
  17   2   2      556.59      531.09     31.89 o 
  18   2   2     1435.29     1335.15    117.62 o 
   1   3   2      125.22      146.01     42.42 o 
   2   3   2      975.57      941.60     53.28 o 
   3   3   2     2234.10     2183.74    113.31 o 
   4   3   2     1166.14     1105.24     40.04 o 
   5   3   2      729.09      821.52     36.17 o 
   6   3   2       32.30       50.69     26.06 o 
   7   3   2      336.21      307.19     54.69 o 
   8   3   2     1066.53     1118.47    131.71 o 
   9   3   2     1110.54     1257.37     88.33 o 
  10   3   2     1312.12     1313.11    175.50 o 
  11   3   2      269.97      293.53     36.63 o 
  12   3   2      243.62      252.44     25.83 o 
  13   3   2        0.77       23.48     22.48 o 
  14   3   2       18.02       27.15     12.60 o 
  15   3   2      169.95      251.75     91.37 o 
  16   3   2       31.82       52.45     22.09 o 
  17   3   2      463.23      467.24     62.45 o 
   0   4   2      398.36      409.14     34.62 o 
   1   4   2      688.08      713.64     50.45 o 
   2   4   2     5351.04     5224.28     53.44 o 
   3   4   2      154.86      245.21     31.04 o 
   4   4   2     3440.74     3246.07     50.81 o 
   5   4   2       85.94      129.05     29.97 o 
   6   4   2       79.50       86.39     26.69 o 
   7   4   2      533.44      571.05     49.76 o 
   8   4   2     2202.48     2385.57     75.76 o 
   9   4   2      501.06      564.83     84.36 o 
  10   4   2      889.86      860.34     39.78 o 
  11   4   2      142.57      217.61     50.69 o 
  12   4   2        0.97       15.07     28.04 o 
  13   4   2      418.50      375.15     32.20 o 
  14   4   2      312.46      272.50     46.68 o 
  15   4   2      349.52      390.98     40.33 o 
  16   4   2      135.39      360.39    103.53 o 
   1   5   2      345.16      405.74     41.42 o 
   2   5   2      368.24      448.69     52.33 o 
   3   5   2        1.52       13.24     24.74 o 
   4   5   2      822.30      842.27     61.94 o 
   5   5   2        0.91       22.24     29.70 o 
   6   5   2       86.91      128.03     57.08 o 
   7   5   2        9.35       16.83      8.40 o 
   8   5   2      520.24      560.13     69.41 o 
   9   5   2      203.55      234.52     45.93 o 
  10   5   2       82.48      110.01     27.09 o 
  11   5   2       77.19       88.86     22.74 o 
  12   5   2      224.93      342.30    103.78 o 
  13   5   2      339.42      438.05    139.66 o 
  14   5   2      151.74      307.79    101.06 o 
  15   5   2       42.99      115.21    115.66 o 
   0   6   2     3369.17     3355.40     72.47 o 
   1   6   2       84.43      151.98     47.55 o 
   2   6   2      134.19      154.86     47.62 o 
   3   6   2     1208.55     1428.23     71.76 o 
   4   6   2     3398.43     3586.74     71.36 o 
   5   6   2      189.57      332.46     92.32 o 
   6   6   2       23.13       61.69     22.79 o 
   7   6   2      254.87      257.62     63.09 o 
   8   6   2     4232.66     3866.58     69.44 o 
   9   6   2      689.06      817.70    113.65 o 
  10   6   2     2135.59     2067.97    137.25 o 
  11   6   2       79.28       97.34     74.84 o 
  12   6   2       25.26       63.27     52.66 o 
  13   6   2       39.03       38.59     49.15 o 
  14   6   2      147.91      149.33     16.31 o 
   1   7   2      272.95      321.01     57.73 o 
   2   7   2      821.27      814.44     35.92 o 
   3   7   2      128.16      175.60     38.25 o 
   4   7   2       80.00       88.59     85.92 o 
   5   7   2      160.52      256.12     35.40 o 
   6   7   2      720.47      742.52     64.05 o 
   7   7   2      121.63      158.49     53.92 o 
   8   7   2        9.60       19.86     87.93 o 
   9   7   2      238.77      291.92     72.98 o 
  10   7   2      325.22      420.77    125.48 o 
  11   7   2      198.03      272.74     61.41 o 
   0   8   2     3121.82     2972.60    125.20 o 
   1   8   2      142.94      155.97     98.94 o 
   2   8   2      199.96      188.80     61.73 o 
   3   8   2      191.64      227.50     44.97 o 
   4   8   2      152.34      128.25     29.51 o 
   5   8   2      437.04      550.01     91.31 o 
   6   8   2       26.39       64.99     75.93 o 
   7   8   2       13.91       16.90      8.50 o 
   8   8   2      715.24      701.32     70.37 o 
   1   1   3     8722.14     8866.04     76.43 o 
   2   1   3      102.79      177.38     68.56 o 
   3   1   3     3170.01     3547.34     60.11 o 
   4   1   3     2627.00     2794.87     62.47 o 
   5   1   3       24.93       50.70     38.40 o 
   6   1   3    20878.54    20491.27     97.81 o 
   7   1   3     1548.60     1646.90     85.77 o 
   8   1   3     5339.58     5109.42    128.11 o 
   9   1   3     1090.05      982.94     48.51 o 
  10   1   3     2570.11     2792.49     57.42 o 
  11   1   3      112.76      146.24     26.51 o 
  12   1   3      941.61     1021.99     76.44 o 
  13   1   3      209.89      208.99     34.65 o 
  14   1   3     1335.58     1795.72     99.53 o 
  15   1   3      783.28      784.40     61.37 o 
  16   1   3     2350.52     2056.10    101.03 o 
  17   1   3      112.83      111.58     20.63 o 
  18   1   3        8.14       56.10    138.54 o 
   0   2   3    90809.36    85987.99    191.60 o 
   1   2   3    69598.68    65349.31    179.71 o 
   2   2   3    22541.02    21754.01    616.86 o 
   3   2   3     2942.55     2752.84     45.74 o 
   4   2   3    10590.86    10333.09    213.44 o 
   5   2   3     3249.90     3125.58     53.17 o 
   6   2   3       20.56       45.19     31.05 o 
   7   2   3     1721.30     1885.70     73.12 o 
   8   2   3     2794.79     2805.57     99.68 o 
   9   2   3     3551.73     3414.46     81.15 o 
  10   2   3      297.66      387.54     57.33 o 
  11   2   3      290.27      310.74     31.57 o 
  12   2   3      111.81      165.02     35.16 o 
  13   2   3     4584.56     4627.16     69.68 o 
  14   2   3      270.22      244.37      8.30 o 
  15   2   3       14.48       22.05     20.04 o 
  16   2   3      134.21      133.51     13.06 o 
  17   2   3     2447.16     2331.92     76.49 o 
  18   2   3      188.50      194.37     53.71 o 
   1   3   3    24152.89    22751.90    613.82 o 
   2   3   3      434.02      639.43     99.30 o 
   3   3   3     8657.38     8288.79    103.55 o 
   4   3   3      683.18      688.61     43.92 o 
   5   3   3     4095.46     3703.93     93.15 o 
   6   3   3     5273.46     5003.73     70.64 o 
   7   3   3     3346.07     3566.49     65.20 o 
   8   3   3        2.62        8.81      3.76 o 
   9   3   3     4591.27     4634.62     88.94 o 
  10   3   3     2032.72     2349.15     69.02 o 
  11   3   3     2167.80     2137.89     55.51 o 
  12   3   3      562.68      563.89     36.90 o 
  13   3   3      361.70      456.20     49.59 o 
  14   3   3       14.93       53.90     69.17 o 
  15   3   3     1303.08     1667.94     84.34 o 
  16   3   3        1.66        8.63     33.44 o 
  17   3   3     1278.92     1570.12     81.53 o 
   0   4   3    34241.90    33480.86    319.17 o 
   1   4   3     4950.42     4741.99     68.07 o 
   2   4   3        4.79       51.49     27.22 o 
   3   4   3     4730.68     4662.88     53.30 o 
   4   4   3     3851.89     3951.37     72.96 o 
   5   4   3     2769.28     2984.13     56.63 o 
   6   4   3     3611.83     3219.53     42.00 o 
   7   4   3     4948.77     4757.72    173.83 o 
   8   4   3     5080.67     4892.12     48.08 o 
   9   4   3     8512.68     7744.53     90.18 o 
  10   4   3      175.31      215.01     41.48 o 
  11   4   3        2.77       13.80     11.01 o 
  12   4   3     1431.05     1466.22    153.52 o 
  13   4   3      769.94      795.74     70.96 o 
  14   4   3      720.55      690.38     71.56 o 
  15   4   3      432.33      422.52     52.99 o 
  16   4   3      353.21      375.70     44.33 o 
   1   5   3     2827.49     3064.67    107.45 o 
   2   5   3       74.49      225.71     58.86 o 
   3   5   3     2025.39     1976.54     36.44 o 
   4   5   3      639.58      733.66     80.91 o 
   5   5   3     1366.49     1358.44     72.14 o 
   6   5   3      483.18      599.64     91.39 o 
   7   5   3     8497.60     8217.60     85.90 o 
   8   5   3      926.25      983.89     40.25 o 
   9   5   3     1593.83     1687.12    110.01 o 
  10   5   3       17.71       22.81     16.61 o 
  11   5   3     6868.07     6252.74     66.08 o 
  12   5   3       54.10      108.57    101.00 o 
  13   5   3      172.59      187.28     34.15 o 
  14   5   3       82.79      128.99     97.90 o 
  15   5   3     2951.94     3096.97    120.15 o 
   0   6   3     2487.31     2414.39    102.34 o 
   1   6   3      272.79      276.32     70.18 o 
   2   6   3     1831.47     1755.16     77.71 o 
   3   6   3      285.19      353.61     74.13 o 
   4   6   3     1257.51     1163.77     98.72 o 
   5   6   3     1453.41     1405.07     50.19 o 
   6   6   3       10.29       21.00     15.99 o 
   7   6   3      204.58      316.61     93.51 o 
   8   6   3     1680.49     1688.09     81.82 o 
   9   6   3     1730.60     2098.66    101.50 o 
  10   6   3      233.34      333.49     43.63 o 
  11   6   3       98.33      178.88    117.10 o 
  12   6   3      108.40      143.50     98.48 o 
  13   6   3     1001.27      951.50     76.41 o 
   1   7   3      526.82      559.39     62.40 o 
   2   7   3     1530.86     1438.25     95.61 o 
   3   7   3      562.14      497.05     48.17 o 
   4   7   3        3.19       11.72     69.71 o 
   5   7   3       28.26       73.20     42.27 o 
   6   7   3     1861.55     2197.27     84.54 o 
   7   7   3      818.26      793.66     69.59 o 
   8   7   3      151.60      317.29    111.33 o 
   9   7   3       59.57      122.85     48.03 o 
  10   7   3      443.51      418.57     44.41 o 
  11   7   3       25.79       45.70     26.97 o 
   0   8   3      154.09      203.93    127.10 o 
   1   8   3      410.99      372.60     21.72 o 
   2   8   3       55.76       55.73     19.14 o 
   3   8   3      622.85      690.67     70.47 o 
   4   8   3      379.06      522.44    111.92 o 
   5   8   3      751.80      673.60     65.68 o 
   6   8   3       25.70       30.67      8.28 o 
   7   8   3      127.73      121.78     49.73 o 
   8   8   3        0.68       12.68     31.27 o 
   0   0   4    68378.52    67733.00    184.48 o 
   1   0   4     9592.60     8989.12    209.69 o 
   2   0   4        0.93       10.72     14.61 o 
   3   0   4    37104.64    35635.30     76.36 o 
   4   0   4    53273.29    52339.89    283.88 o 
   5   0   4    17242.42    16304.85     81.06 o 
   6   0   4      267.81      383.37     51.67 o 
   7   0   4     1162.47     1322.68    103.82 o 
   8   0   4    54988.59    52232.17    526.57 o 
   9   0   4    13519.87    13350.18    446.26 o 
  10   0   4     1111.47     1101.65     37.33 o 
  11   0   4      169.20      323.72    130.63 o 
  12   0   4     5373.34     5080.13     76.94 o 
  13   0   4     8257.50     7750.22     67.63 o 
  14   0   4     1158.97     1180.66     90.01 o 
  15   0   4      538.09      576.03     51.14 o 
  16   0   4     3182.91     2961.46    121.05 o 
  17   0   4     3829.09     3527.88    106.39 o 
  18   0   4     1053.62     1296.49    184.63 o 
   1   1   4     1988.36     2313.84    104.09 o 
   2   1   4    10651.19     9737.70    323.68 o 
   3   1   4      762.13      767.57     54.67 o 
   4   1   4       55.77       74.28     14.55 o 
   5   1   4      455.71      434.08     37.39 o 
   6   1   4     7746.28     7326.43     83.41 o 
   7   1   4     1854.93     1820.74     52.99 o 
   8   1   4        7.92       13.36      7.31 o 
   9   1   4      216.85      292.95     26.98 o 
  10   1   4     7980.23     7758.08     61.65 o 
  11   1   4      336.92      389.62     32.47 o 
  12   1   4       28.97       24.94     15.37 o 
  13   1   4       10.37       25.27     22.69 o 
  14   1   4      740.80      698.92     15.17 o 
  15   1   4     2134.93     1995.22    134.52 o 
  16   1   4        3.73       24.09     69.32 o 
  17   1   4      591.85      680.48    103.75 o 
  18   1   4      929.29      806.92     37.58 o 
   0   2   4      137.05      146.13     12.06 o 
   1   2   4     4172.84     4414.15     96.89 o 
   2   2   4     1016.24     1289.83     50.81 o 
   3   2   4     1789.86     1795.92     40.59 o 
   4   2   4      395.37      500.02     55.43 o 
   5   2   4      926.69     1055.13     72.58 o 
   6   2   4      208.22      313.64     63.56 o 
   7   2   4      356.45      369.95     12.27 o 
   8   2   4     6439.92     6213.19     62.15 o 
   9   2   4      563.83      580.36     21.04 o 
  10   2   4     1303.38     1220.12     60.39 o 
  11   2   4      755.37      792.49     38.20 o 
  12   2   4      112.99      223.25     22.82 o 
  13   2   4        7.93       12.78      8.18 o 
  14   2   4      262.77      320.42     28.66 o 
  15   2   4      256.24      413.37     73.49 o 
  16   2   4      848.98      806.71     74.79 o 
  17   2   4      118.82      103.97     22.30 o 
  18   2   4      113.05      145.05     67.33 o 
   1   3   4    10017.38    10657.91    358.84 o 
   2   3   4     4118.48     4125.61     68.45 o 
   3   3   4    16817.51    16516.66    289.73 o 
   4   3   4        5.50       10.70     16.34 o 
   5   3   4     1003.18      911.89     41.30 o 
   6   3   4     5130.19     5023.40     45.05 o 
   7   3   4     7823.75     7263.43     53.14 o 
   8   3   4     2505.60     2843.04     79.67 o 
   9   3   4     2926.70     2912.11    196.76 o 
  10   3   4     6015.65     5910.81    113.27 o 
  11   3   4     2842.74     2560.42     92.45 o 
  12   3   4     3309.66     3389.55     58.76 o 
  13   3   4        3.67       31.22     79.77 o 
  14   3   4      972.46      944.62     55.12 o 
  15   3   4     2808.15     2932.80     95.27 o 
  16   3   4     1185.61     1293.10     73.73 o 
  17   3   4       77.97      113.03     62.66 o 
   0   4   4      584.57      548.23     26.16 o 
   1   4   4     3549.24     3541.20    109.80 o 
   2   4   4        2.44       19.72     72.00 o 
   3   4   4     1836.37     1977.09     66.59 o 
   4   4   4      104.78      134.76     22.74 o 
   5   4   4      468.88      444.27     57.86 o 
   6   4   4      225.50      233.02     52.75 o 
   7   4   4       38.06       43.52     19.03 o 
   8   4   4      351.38      432.37     49.59 o 
   9   4   4     1674.34     1648.23     87.06 o 
  10   4   4      981.74     1424.27    121.82 o 
  11   4   4     3293.50     3245.94     81.61 o 
  12   4   4      948.22      813.95     51.75 o 
  13   4   4        3.41       23.12     23.40 o 
  14   4   4      148.19      194.03     32.48 o 
  15   4   4      463.75      486.49     68.39 o 
  16   4   4       27.15       48.08     32.23 o 
   1   5   4      339.19      431.10     51.77 o 
   2   5   4      224.91      396.88     80.81 o 
   3   5   4       35.37       51.25     29.25 o 
   4   5   4      327.87      302.21     54.26 o 
   5   5   4      840.13      833.67     20.87 o 
   6   5   4        4.20       56.27     89.77 o 
   7   5   4      940.53      900.58     53.74 o 
   8   5   4       97.38      113.61     45.12 o 
   9   5   4      118.67      194.34     41.89 o 
  10   5   4      530.20      474.30     13.36 o 
  11   5   4     1970.02     2004.92    156.09 o 
  12   5   4        0.89        9.46     25.36 o 
  13   5   4      475.76      552.92     81.62 o 
  14   5   4       22.05       47.62     50.07 o 
  15   5   4      273.71      415.93     96.58 o 
   0   6   4      344.37      538.53    167.64 o 
   1   6   4      525.75      529.38     48.76 o 
   2   6   4     1440.29     1379.76     33.32 o 
   3   6   4      115.30      202.23     66.71 o 
   4   6   4     1933.83     1858.23    105.34 o 
   5   6   4       70.74      144.75     47.75 o 
   6   6   4      463.12      455.68     47.21 o 
   7   6   4       41.34       83.24     48.26 o 
   8   6   4       69.39       76.36     34.47 o 
   9   6   4      584.03      544.82     54.52 o 
  10   6   4     1100.38     1084.96    157.84 o 
  11   6   4     1230.12     1043.13     50.86 o 
  12   6   4      561.41      526.82     33.97 o 
  13   6   4       53.75       53.39     69.69 o 
   1   7   4     1307.41     1583.87    118.01 o 
   2   7   4     2465.63     2603.72     68.02 o 
   3   7   4     2101.80     2070.66     91.03 o 
   4   7   4       98.37      158.64     76.62 o 
   5   7   4       32.64       63.07     60.68 o 
   6   7   4     2465.22     2187.99     61.90 o 
   7   7   4     1135.91     1096.40     45.60 o 
   8   7   4      256.07      316.98     65.38 o 
   9   7   4      118.57      140.50     48.16 o 
  10   7   4     2154.20     2079.16    144.94 o 
  11   7   4       12.64       25.52     10.27 o 
   0   8   4     1054.52     1205.54    117.61 o 
   1   8   4      424.91      508.32     53.29 o 
   2   8   4       83.48      158.60     32.32 o 
   3   8   4      560.15      680.37    236.28 o 
   4   8   4     1979.78     1923.10     59.69 o 
   5   8   4      711.55      649.64     81.58 o 
   6   8   4      186.58      259.66    142.85 o 
   7   8   4       50.55       77.50     61.79 o 
   8   8   4     1372.62     1589.94    106.85 o 
   1   1   5     3739.71     4143.75    104.66 o 
   2   1   5      832.26      763.31     44.60 o 
   3   1   5     3089.00     3557.81     83.58 o 
   4   1   5       73.62       76.25     11.34 o 
   5   1   5       48.54       85.55     22.23 o 
   6   1   5       83.07      137.88     44.47 o 
   7   1   5     5614.59     5224.37    170.01 o 
   8   1   5     1030.78     1016.13     51.81 o 
   9   1   5       55.08       57.62     12.97 o 
  10   1   5     1216.29     1273.23    145.48 o 
  11   1   5     4378.48     4416.41     58.75 o 
  12   1   5      745.39      836.83     64.92 o 
  13   1   5        0.39        6.41     26.77 o 
  14   1   5      289.88      317.80     28.44 o 
  15   1   5     2530.23     2345.04     88.24 o 
  16   1   5        7.22       20.82     53.44 o 
  17   1   5       68.94      104.08     69.41 o 
  18   1   5       55.96       47.35     12.62 o 
   0   2   5    34052.14    32777.28    286.53 o 
   1   2   5     3481.96     3936.43     76.38 o 
   2   2   5     3103.36     3531.03     82.54 o 
   3   2   5       91.97       60.49     34.40 o 
   4   2   5     2709.84     2589.10      8.47 o 
   5   2   5     1499.35     1678.40     52.07 o 
   6   2   5     4157.42     3791.41    176.62 o 
   7   2   5     3640.00     3656.12     67.68 o 
   8   2   5      559.52      726.34     97.98 o 
   9   2   5      377.41      392.24     55.55 o 
  10   2   5     1188.27     1338.78     90.66 o 
  11   2   5       11.80       30.07     19.69 o 
  12   2   5      997.52      933.14     30.59 o 
  13   2   5      404.86      372.85     36.15 o 
  14   2   5     4550.65     4314.58     67.86 o 
  15   2   5      555.39      625.42     53.34 o 
  16   2   5      350.97      338.03     76.72 o 
  17   2   5      485.55      482.16     67.03 o 
  18   2   5      409.36      522.51     79.06 o 
   1   3   5    27947.73    28223.93    101.03 o 
   2   3   5     4573.29     4457.29     43.46 o 
   3   3   5    13833.41    13373.85     62.96 o 
   4   3   5     1299.57     1375.31     62.65 o 
   5   3   5     1682.79     1682.68     88.81 o 
   6   3   5    10338.31     9812.49    149.81 o 
   7   3   5     4743.69     4584.04    133.52 o 
   8   3   5      833.31      895.68     25.42 o 
   9   3   5      542.21      539.70     20.34 o 
  10   3   5     1113.16     1077.76     43.38 o 
  11   3   5     3772.98     3781.08     90.32 o 
  12   3   5     1336.32     1335.39    165.64 o 
  13   3   5      104.01      116.06     16.67 o 
  14   3   5     1453.84     1474.09     92.82 o 
  15   3   5     1312.78     1321.46    101.24 o 
  16   3   5     1480.25     1749.50     87.30 o 
  17   3   5       21.70       40.07     60.07 o 
   0   4   5     2747.30     2668.96     98.79 o 
   1   4   5    61902.59    57390.07    206.54 o 
   2   4   5     6013.54     5882.61    137.08 o 
   3   4   5     2454.34     2480.46     51.09 o 
   4   4   5     2407.98     2717.54     57.95 o 
   5   4   5    19093.18    18346.68    326.76 o 
   6   4   5      418.70      488.88     31.77 o 
   7   4   5      897.53      972.71     60.44 o 
   8   4   5     6951.75     6247.95     75.92 o 
   9   4   5     4496.99     4490.07     84.89 o 
  10   4   5       40.38       50.63     56.87 o 
  11   4   5       40.68       50.22     57.93 o 
  12   4   5     1319.46     1242.33    161.59 o 
  13   4   5     2540.90     2336.85    154.97 o 
  14   4   5      584.76      589.28     49.54 o 
  15   4   5      136.43      139.30     37.60 o 
  16   4   5      303.16      305.64     20.43 o 
   1   5   5     1118.79     1161.03     59.00 o 
   2   5   5     5658.72     5527.88     61.88 o 
   3   5   5      188.65      196.43     49.48 o 
   4   5   5      144.91      225.31     50.96 o 
   5   5   5       30.32       47.76     37.79 o 
   6   5   5     5612.10     5278.85    155.52 o 
   7   5   5       69.52      104.73     97.36 o 
   8   5   5       12.99       23.67     11.67 o 
   9   5   5      509.91      482.18     25.13 o 
  10   5   5     5398.48     5376.22    113.44 o 
  11   5   5      562.52      579.43     43.25 o 
  12   5   5      383.05      404.06     29.97 o 
  13   5   5       16.99       47.68     29.15 o 
  14   5   5     1266.95     1468.02    137.61 o 
  15   5   5       71.20      170.85     55.95 o 
   0   6   5     4722.26     4727.08    133.53 o 
   1   6   5       23.69       91.66     51.41 o 
   2   6   5      148.43      190.18     37.29 o 
   3   6   5      241.04      261.79     96.17 o 
   4   6   5     1966.16     1731.40     28.29 o 
   5   6   5      699.16      691.09     62.05 o 
   6   6   5      897.76     1003.23    119.40 o 
   7   6   5      804.21      807.82     60.42 o 
   8   6   5     2341.32     2165.44    158.30 o 
   9   6   5      562.67      580.45     38.75 o 
  10   6   5       13.61       18.17      9.34 o 
  11   6   5      295.86      375.33     47.95 o 
  12   6   5      150.98      131.70     34.35 o 
  13   6   5     1410.96     1356.21     68.73 o 
   1   7   5     1080.27     1070.58     57.41 o 
   2   7   5      585.95      565.57     69.16 o 
   3   7   5     1276.62     1137.39    140.81 o 
   4   7   5      141.87      171.37    136.27 o 
   5   7   5      147.63      297.88     91.81 o 
   6   7   5      551.64      539.63     27.05 o 
   7   7   5     1532.54     1843.69     73.58 o 
   8   7   5      189.70      226.19     38.28 o 
   9   7   5      100.28       98.70     36.73 o 
  10   7   5        1.83        9.21     25.27 o 
  11   7   5       32.13       31.04     26.24 o 
   0   8   5      233.33      276.96    230.49 o 
   1   8   5        5.26       16.23     81.77 o 
   2   8   5        6.25       35.43     38.89 o 
   3   8   5        4.76       20.79     87.28 o 
   4   8   5       78.85      114.84     80.39 o 
   5   8   5      175.43      177.90    110.83 o 
   6   8   5       57.31       67.30     19.68 o 
   7   8   5        7.66       11.71     55.23 o 
   8   8   5      149.55      202.42     84.29 o 
   0   0   6      561.26     1010.96    108.65 o 
   1   0   6     1277.18     1242.45    117.63 o 
   2   0   6    11272.58    11941.67    393.74 o 
   3   0   6       14.86       62.33     98.58 o 
   4   0   6    19174.23    19922.02    756.90 o 
   5   0   6    30942.62    31040.24    149.66 o 
   6   0   6     2333.52     2435.85    190.27 o 
   7   0   6      476.04      467.10     31.35 o 
   8   0   6    16129.51    15511.23    327.50 o 
   9   0   6     4904.87     4840.20     49.79 o 
  10   0   6      129.05      191.12     47.86 o 
  11   0   6      139.80      185.34     33.68 o 
  12   0   6     2542.92     2869.65    109.86 o 
  13   0   6       97.94       87.54     11.56 o 
  14   0   6      456.79      546.34    100.86 o 
  15   0   6        7.23        7.60     19.58 o 
  16   0   6      222.48      321.54    129.41 o 
  17   0   6       53.66       75.41    154.41 o 
  18   0   6        4.43        5.69      8.54 o 
   1   1   6     1958.37     1945.33     27.75 o 
   2   1   6     7017.51     6468.45     73.91 o 
   3   1   6      169.79      152.89     16.05 o 
   4   1   6     1569.22     1661.23     91.45 o 
   5   1   6      459.61      569.13     33.38 o 
   6   1   6    12171.50    11498.00    268.46 o 
   7   1   6    26731.03    26177.35    265.44 o 
   8   1   6     3612.94     3478.89     52.95 o 
   9   1   6     7229.75     7080.87     47.58 o 
  10   1   6    11453.66    11016.76    220.42 o 
  11   1   6     5590.70     5226.31     44.89 o 
  12   1   6      510.25      539.64     23.01 o 
  13   1   6       35.04       73.06     28.28 o 
  14   1   6     1053.63     1018.02    160.84 o 
  15   1   6     4535.95     4161.64    140.59 o 
  16   1   6      320.00      392.63     65.39 o 
  17   1   6        0.24       14.23    105.18 o 
  18   1   6      395.48      391.68     56.42 o 
   0   2   6     2549.15     2388.76     68.92 o 
   1   2   6      841.64      899.86     41.93 o 
   2   2   6     1444.60     1724.83     74.78 o 
   3   2   6     5405.72     5312.46     94.35 o 
   4   2   6     1624.41     1808.78    139.15 o 
   5   2   6     1425.84     1848.54     61.14 o 
   6   2   6     1112.17     1206.06     57.68 o 
   7   2   6     4605.84     4487.25     88.58 o 
   8   2   6     4932.24     4692.45     36.45 o 
   9   2   6     2577.75     2439.08     62.96 o 
  10   2   6     2384.15     2201.32    174.94 o 
  11   2   6     4182.87     4033.99     76.13 o 
  12   2   6      443.30      498.36     39.29 o 
  13   2   6     4512.68     4228.48    185.35 o 
  14   2   6      561.86      598.28     63.43 o 
  15   2   6      295.70      299.13     75.11 o 
  16   2   6     1128.88     1097.08    105.46 o 
  17   2   6     2112.20     2227.46     98.91 o 
  18   2   6       88.69      112.16     44.26 o 
   1   3   6    11721.27    11557.64    355.14 o 
   2   3   6      325.20      461.56     68.13 o 
   3   3   6     3757.25     4063.82     87.63 o 
   4   3   6      864.87      911.99     56.73 o 
   5   3   6       56.60       99.20     26.73 o 
   6   3   6       37.77       46.53     25.13 o 
   7   3   6      136.76      195.50     31.35 o 
   8   3   6        5.96       19.52     14.16 o 
   9   3   6       98.41      105.51     32.63 o 
  10   3   6     1011.28      988.50     28.11 o 
  11   3   6     2054.99     1856.14     63.44 o 
  12   3   6     1014.53     1208.85     68.15 o 
  13   3   6      174.95      257.91     37.75 o 
  14   3   6      307.81      366.01     49.45 o 
  15   3   6       19.10       53.68     27.54 o 
  16   3   6        1.85       16.78     89.81 o 
  17   3   6      420.24      436.30     30.36 o 
   0   4   6     2743.80     2750.70     78.02 o 
   1   4   6    18415.81    18080.48    176.69 o 
   2   4   6      435.91      410.03     17.62 o 
   3   4   6     3567.55     3377.70    105.95 o 
   4   4   6     8806.71     8261.77     76.66 o 
   5   4   6     2692.59     2860.09     54.76 o 
   6   4   6       18.11       91.36    104.64 o 
   7   4   6       14.77       47.53     16.35 o 
   8   4   6      775.27      723.31     45.93 o 
   9   4   6      288.43      274.37     33.03 o 
  10   4   6      465.54      463.05     61.42 o 
  11   4   6      193.53      163.87     21.32 o 
  12   4   6        0.48       27.42     34.86 o 
  13   4   6      423.11      477.51     69.97 o 
  14   4   6      252.47      248.40     47.36 o 
  15   4   6        1.70        0.95     25.72 o 
  16   4   6        8.60       14.74     11.76 o 
   1   5   6      281.51      328.14     41.72 o 
   2   5   6      154.78      178.67     10.41 o 
   3   5   6      177.76      210.73     31.19 o 
   4   5   6      282.65      300.19     28.71 o 
   5   5   6      278.70      312.79     45.28 o 
   6   5   6      255.13      296.20     75.85 o 
   7   5   6      427.58      525.15     87.42 o 
   8   5   6        4.51       11.78      3.70 o 
   9   5   6      308.27      298.29     31.83 o 
  10   5   6       40.45       63.07     58.81 o 
  11   5   6      287.63      329.23     51.28 o 
  12   5   6      478.95      437.96     34.03 o 
  13   5   6       16.60       43.74     49.26 o 
  14   5   6      213.32      291.21     46.36 o 
  15   5   6       44.45       50.71     17.71 o 
   0   6   6     3464.47     3204.24     60.09 o 
   1   6   6     1604.10     2175.67    113.93 o 
   2   6   6      202.41      213.29     20.12 o 
   3   6   6     1883.05     1728.73     32.84 o 
   4   6   6     1337.00     1320.97    168.49 o 
   5   6   6     2873.25     3081.20     98.14 o 
   6   6   6        1.73       16.29     28.41 o 
   7   6   6      133.47      146.10     26.71 o 
   8   6   6     1212.77     1290.62     67.62 o 
   9   6   6      534.77      612.97     77.32 o 
  10   6   6      691.37      684.12     56.52 o 
  11   6   6      814.94      859.20     80.53 o 
  12   6   6        1.40       18.30     35.61 o 
  13   6   6      835.54      884.59     75.74 o 
   1   7   6      905.71      881.50     56.90 o 
   2   7   6      848.07      847.49     85.58 o 
   3   7   6      358.95      331.75     46.34 o 
   4   7   6       71.37      108.14     56.04 o 
   5   7   6      154.71      175.67     23.27 o 
   6   7   6      337.18      349.87     37.81 o 
   7   7   6       60.53       70.79     23.23 o 
   8   7   6       58.22       86.30     31.49 o 
   9   7   6      381.10      409.08     50.70 o 
  10   7   6      236.49      300.53     40.15 o 
  11   7   6       52.22       91.51     86.69 o 
   0   8   6      209.29      425.27    227.71 o 
   1   8   6     1688.27     1891.57     82.12 o 
   2   8   6       20.76       37.46     46.27 o 
   3   8   6      563.31      521.30     25.35 o 
   4   8   6      845.66      835.79     89.94 o 
   5   8   6      916.37      904.86    200.45 o 
   6   8   6        0.60        3.65     27.84 o 
   7   8   6       13.70       32.30     32.88 o 
   8   8   6      422.77      451.57     56.07 o 
   1   1   7     4896.88     4785.06     93.88 o 
   2   1   7     5223.92     5444.59     87.44 o 
   3   1   7     3804.23     3419.85     68.71 o 
   4   1   7      488.57      544.81     64.12 o 
   5   1   7     7195.01     6541.90     38.67 o 
   6   1   7     2287.96     2433.45     74.38 o 
   7   1   7     3835.53     4080.64     52.62 o 
   8   1   7     2916.80     2946.52    149.06 o 
   9   1   7     2420.06     2300.94    141.14 o 
  10   1   7     1159.26     1100.83    158.80 o 
  11   1   7     2181.16     2406.62     64.18 o 
  12   1   7     2698.64     2936.33     71.94 o 
  13   1   7       14.89       29.10     11.38 o 
  14   1   7      170.59      193.16     27.15 o 
  15   1   7      686.01      704.58     50.78 o 
  16   1   7      639.41      608.58     43.51 o 
  17   1   7      180.94      238.66     36.63 o 
  18   1   7       97.73       99.61     19.71 o 
   0   2   7       24.58       24.00     16.13 o 
   1   2   7     9949.57     8962.49     94.24 o 
   2   2   7     4227.14     3982.25     55.41 o 
   3   2   7     3808.22     3282.81     92.57 o 
   4   2   7      392.92      437.74     33.18 o 
   5   2   7    17740.25    17113.34    276.40 o 
   6   2   7      667.62      633.29     37.51 o 
   7   2   7      741.81      654.41     34.43 o 
   8   2   7      927.34      860.74     51.01 o 
   9   2   7     8764.18     8127.41     36.41 o 
  10   2   7      264.57      372.20     65.37 o 
  11   2   7     3063.03     3250.43     67.06 o 
  12   2   7      993.01     1199.47     85.14 o 
  13   2   7      861.07      929.82     41.00 o 
  14   2   7     1289.17     1411.48     92.53 o 
  15   2   7       73.90       96.63     41.77 o 
  16   2   7     1207.55     1167.16     15.78 o 
  17   2   7     1398.66     1743.86     86.04 o 
  18   2   7       23.48       36.67     16.04 o 
   1   3   7     3155.53     3398.42     45.69 o 
   2   3   7    14898.70    15185.36    213.38 o 
   3   3   7     1918.30     2175.67    171.87 o 
   4   3   7      143.04      175.55     71.66 o 
   5   3   7     1922.30     2137.58     53.51 o 
   6   3   7     6142.31     5922.14     92.22 o 
   7   3   7      828.78      886.52     23.68 o 
   8   3   7     1941.16     1868.77    151.28 o 
   9   3   7     1752.69     1870.66     84.10 o 
  10   3   7     4300.04     4060.07     43.69 o 
  11   3   7     2550.95     2518.73     67.17 o 
  12   3   7     2504.53     2950.66    105.40 o 
  13   3   7      230.86      229.84     48.02 o 
  14   3   7     1493.92     1650.19     76.13 o 
  15   3   7       20.83       34.78     43.11 o 
  16   3   7     1553.81     1498.72    113.98 o 
  17   3   7        0.21       13.06     13.15 o 
   0   4   7    31587.88    29659.97    176.65 o 
   1   4   7      184.53      210.79     22.94 o 
   2   4   7      591.07      578.00     71.70 o 
   3   4   7     1916.08     2121.83     61.64 o 
   4   4   7    25977.87    24005.87    306.72 o 
   5   4   7      899.13     1444.96     75.63 o 
   6   4   7     6472.91     6029.94     67.03 o 
   7   4   7     3647.77     3605.27     49.07 o 
   8   4   7     6246.60     5889.77    137.35 o 
   9   4   7      635.65      640.56     34.88 o 
  10   4   7      918.94      846.69     19.45 o 
  11   4   7     3149.80     2921.41     32.42 o 
  12   4   7     1569.86     1522.42     58.42 o 
  13   4   7      245.99      329.81     42.29 o 
  14   4   7     2893.47     2607.98    165.16 o 
  15   4   7      882.60      843.26     44.66 o 
  16   4   7      829.18      767.27     42.51 o 
   1   5   7     4117.42     3945.94    114.62 o 
   2   5   7    10149.37     9973.90    130.66 o 
   3   5   7     8188.55     7800.09    100.15 o 
   4   5   7      320.46      424.20     57.08 o 
   5   5   7       10.43       21.59     18.52 o 
   6   5   7     3296.01     3241.90    116.32 o 
   7   5   7     3039.26     2929.09    186.30 o 
   8   5   7      453.26      541.68     48.10 o 
   9   5   7       87.00      112.34     20.56 o 
  10   5   7      381.74      444.80    123.46 o 
  11   5   7     2086.70     1901.46     42.58 o 
  12   5   7      927.38      986.98     77.45 o 
  13   5   7     1222.71     1167.45     58.95 o 
  14   5   7     2495.55     2570.21     76.99 o 
  15   5   7     1583.51     1942.52     79.55 o 
   0   6   7     6839.33     6197.03     48.61 o 
   1   6   7     4125.01     3947.67     91.57 o 
   2   6   7      488.96      452.78     61.83 o 
   3   6   7       31.14       55.69     45.84 o 
   4   6   7      801.88      761.63     35.99 o 
   5   6   7     3551.54     3346.53     88.81 o 
   6   6   7       88.18      154.07     79.05 o 
   7   6   7      403.48      432.93     39.62 o 
   8   6   7     1506.81     1750.98     61.73 o 
   9   6   7       18.27       47.03     21.82 o 
  10   6   7      994.48      859.64     16.60 o 
  11   6   7       13.55       38.82     37.50 o 
  12   6   7     1832.81     1864.65     82.05 o 
  13   6   7      133.44      136.57     45.31 o 
   1   7   7      221.00      287.47     46.46 o 
   2   7   7      806.82      682.85     47.12 o 
   3   7   7      115.65      133.10     40.02 o 
   4   7   7      104.95       91.37      9.41 o 
   5   7   7        0.89        5.90     21.61 o 
   6   7   7      594.86      627.34     34.72 o 
   7   7   7        1.17       22.34     25.90 o 
   8   7   7       48.75       51.22     14.61 o 
   9   7   7       62.04       84.08     84.86 o 
  10   7   7     2364.69     2210.76     44.14 o 
  11   7   7        0.90       26.38    125.74 o 
   0   8   7      132.17      132.67    196.75 o 
   1   8   7       46.05      129.29    139.01 o 
   2   8   7       12.13       38.17     70.92 o 
   3   8   7      930.53      959.55     86.62 o 
   4   8   7        6.31        7.53     41.26 o 
   5   8   7      353.07      356.50     40.07 o 
   6   8   7        1.09       22.48    145.43 o 
   7   8   7      342.61      319.57     22.31 o 
   0   0   8     2665.74     3560.14    130.42 o 
   1   0   8    18766.81    18363.19    168.06 o 
   2   0   8      474.04      475.92     30.05 o 
   3   0   8    18725.40    19911.29    330.52 o 
   4   0   8    13052.72    13902.50    701.69 o 
   5   0   8    48369.34    46768.96    133.31 o 
   6   0   8     9607.05     9679.52    137.62 o 
   7   0   8     6548.27     6970.92    102.34 o 
   8   0   8      939.63     1024.22     70.96 o 
   9   0   8    17460.26    16756.98    399.27 o 
  10   0   8     4064.45     4036.97    110.03 o 
  11   0   8       46.99       83.06     79.13 o 
  12   0   8       53.79      124.20     78.21 o 
  13   0   8    14678.24    14231.87    415.34 o 
  14   0   8      135.23      171.75     41.09 o 
  15   0   8      138.28      210.69    110.72 o 
  16   0   8      942.09      897.28    339.56 o 
  17   0   8     4206.43     3780.73     11.38 o 
  18   0   8       14.61       67.34    346.20 o 
   1   1   8     9706.83     9391.29     75.80 o 
   2   1   8    10243.55     9013.99     90.55 o 
   3   1   8     2890.75     2965.41     58.17 o 
   4   1   8     3368.62     3057.99    154.62 o 
   5   1   8     1534.26     1659.10     70.63 o 
   6   1   8     2078.17     2086.96     60.51 o 
   7   1   8     9283.94     8620.97    104.93 o 
   8   1   8     1249.25     1289.03     74.03 o 
   9   1   8     2045.54     1868.18     25.62 o 
  10   1   8     1544.55     1702.34     52.03 o 
  11   1   8     1858.36     2122.00    104.71 o 
  12   1   8     2970.77     3053.92     99.15 o 
  13   1   8      100.14      127.09     51.64 o 
  14   1   8       21.29       39.64     21.46 o 
  15   1   8     1148.74     1247.12     75.17 o 
  16   1   8      113.31      100.69     42.07 o 
  17   1   8      102.08      110.02     40.50 o 
  18   1   8      186.06      242.05     55.60 o 
   0   2   8      342.46      284.22     31.87 o 
   1   2   8      500.40      508.07     51.62 o 
   2   2   8     2120.71     2137.72     74.92 o 
   3   2   8     3380.39     3453.57     90.42 o 
   4   2   8     3397.11     3451.62    144.29 o 
   5   2   8     7640.71     7327.06    172.96 o 
   6   2   8      200.63      231.29     56.06 o 
   7   2   8     2597.91     2482.30     90.19 o 
   8   2   8      726.10      703.79     21.99 o 
   9   2   8      829.44      839.08     32.56 o 
  10   2   8     2355.76     2526.96     65.08 o 
  11   2   8      964.55      907.58     25.33 o 
  12   2   8      509.27      614.14     63.27 o 
  13   2   8     3276.54     2934.13    101.61 o 
  14   2   8     1099.45      964.85     45.53 o 
  15   2   8       31.33       61.62     93.51 o 
  16   2   8        1.26       13.90      8.11 o 
  17   2   8      206.31      279.41     60.44 o 
   1   3   8    15087.32    14802.72    286.49 o 
   2   3   8       36.10       69.86     32.83 o 
   3   3   8     6835.47     6634.28     70.95 o 
   4   3   8        3.86       23.19     12.95 o 
   5   3   8     4703.71     4443.23    145.20 o 
   6   3   8      417.57      425.34     37.17 o 
   7   3   8    18233.34    18575.54    141.33 o 
   8   3   8        2.95       17.84     38.40 o 
   9   3   8     2152.80     2346.51    129.08 o 
  10   3   8      993.97      925.28     57.61 o 
  11   3   8     6822.64     6600.98    112.62 o 
  12   3   8       93.26      128.54     42.36 o 
  13   3   8      214.04      375.34     67.63 o 
  14   3   8      505.30      528.16     54.21 o 
  15   3   8     3348.32     3071.05    168.23 o 
  16   3   8      131.01      238.07     52.67 o 
  17   3   8      132.87      105.98     31.76 o 
   0   4   8      206.59      169.57     34.97 o 
   1   4   8     7143.90     6791.27     48.94 o 
   2   4   8      103.51      154.76     60.27 o 
   3   4   8      940.02     1133.59    107.06 o 
   4   4   8     1826.28     2004.76     62.39 o 
   5   4   8      877.06     1223.80     91.59 o 
   6   4   8       25.33       82.46     55.14 o 
   7   4   8     3239.41     3052.18    144.63 o 
   8   4   8      534.61      556.42     55.07 o 
   9   4   8      302.08      420.79     79.86 o 
  10   4   8      580.14      577.40     46.69 o 
  11   4   8       86.06      100.61     41.15 o 
  12   4   8      452.80      393.32     26.65 o 
  13   4   8      812.00      823.40     42.12 o 
  14   4   8      491.49      440.73     63.84 o 
  15   4   8     1335.48     1336.51     91.13 o 
  16   4   8       16.91       27.34     13.09 o 
   1   5   8       35.88       38.25     60.93 o 
   2   5   8       24.35       64.96     23.97 o 
   3   5   8      187.45      309.85     62.69 o 
   4   5   8      209.99      216.36     40.22 o 
   5   5   8      402.39      443.48     46.87 o 
   6   5   8       35.05       44.14     42.76 o 
   7   5   8      836.25      725.03     22.22 o 
   8   5   8       90.99      302.36     98.15 o 
   9   5   8        6.98        7.72     74.50 o 
  10   5   8        5.02       16.99      8.17 o 
  11   5   8       31.99       33.78     10.92 o 
  12   5   8      754.20      881.32    109.87 o 
  13   5   8      318.10      413.65     49.01 o 
  14   5   8        7.78       42.53     42.13 o 
  15   5   8      556.39      511.53     32.54 o 
   0   6   8     1998.79     1940.19     93.68 o 
   1   6   8     7025.36     6616.14     95.03 o 
   2   6   8      158.31      277.07     62.67 o 
   3   6   8     1732.61     1750.76    105.43 o 
   4   6   8     1002.16      907.64     62.31 o 
   5   6   8        7.01       24.43     12.02 o 
   6   6   8        4.35       11.68     19.86 o 
   7   6   8      624.50      643.70     66.08 o 
   8   6   8      313.23      400.21     47.97 o 
   9   6   8       90.41       91.62     26.93 o 
  10   6   8      352.10      438.68     51.52 o 
  11   6   8      147.20      173.28     97.01 o 
  12   6   8       12.00       24.52     12.27 o 
  13   6   8      177.67      219.82     57.97 o 
   1   7   8     2538.68     2503.91    118.46 o 
   2   7   8     1179.38     1512.40    113.05 o 
   3   7   8     2867.15     2640.56     28.50 o 
   4   7   8      100.00       90.52     13.11 o 
   5   7   8      658.68      687.79     38.12 o 
   6   7   8      190.07      205.39     18.34 o 
   7   7   8     3359.63     3323.88     96.57 o 
   8   7   8        9.78       13.12     16.10 o 
   9   7   8      479.63      450.72     78.77 o 
  10   7   8      157.35      225.72     36.51 o 
  11   7   8     1888.28     1631.84     39.72 o 
   0   8   8       37.65       83.34    148.08 o 
   1   8   8     3616.34     3543.40    123.22 o 
   2   8   8       87.22      148.51    110.92 o 
   3   8   8      304.98      304.02     64.20 o 
   4   8   8      107.78      143.40     43.76 o 
   5   8   8     1642.04     1685.75     75.82 o 
   6   8   8       39.13       69.46     32.92 o 
   7   8   8       78.53      193.02     65.12 o 
   1   1   9    12644.85    12293.07    161.27 o 
   2   1   9     4599.29     4894.58     59.22 o 
   3   1   9     1122.38      996.97     46.98 o 
   4   1   9       12.13       27.52     12.63 o 
   5   1   9       24.08       52.35      9.27 o 
   6   1   9     3484.16     3492.17     57.85 o 
   7   1   9     2563.39     2526.98     54.95 o 
   8   1   9     1401.90     1460.45    103.36 o 
   9   1   9      608.65      702.74     34.36 o 
  10   1   9     4865.42     4807.57     99.30 o 
  11   1   9     6539.09     6178.05     90.93 o 
  12   1   9     4818.44     4662.56     58.73 o 
  13   1   9      219.28      249.00     37.37 o 
  14   1   9        3.08        8.46      4.68 o 
  15   1   9      484.58      532.51     64.06 o 
  16   1   9     1638.74     1685.10     56.07 o 
  17   1   9      350.24      490.01     87.74 o 
  18   1   9       93.00      155.76     50.60 o 
   0   2   9      176.83      142.58     45.40 o 
   1   2   9     1295.54     1420.92     41.01 o 
   2   2   9       66.73       70.57     23.15 o 
   3   2   9    27808.70    28196.35    337.23 o 
   4   2   9     7313.24     6603.49    111.80 o 
   5   2   9     3041.19     3212.22     55.50 o 
   6   2   9     2188.11     2612.54     64.27 o 
   7   2   9      275.64      433.91     36.57 o 
   8   2   9     1484.75     1286.58     65.28 o 
   9   2   9      630.30      678.71     33.33 o 
  10   2   9        3.88       51.16     77.21 o 
  11   2   9      731.04      651.26     23.53 o 
  12   2   9      505.63      491.11     58.72 o 
  13   2   9      208.33      195.47     68.90 o 
  14   2   9      584.41      540.92     83.97 o 
  15   2   9       23.87       22.64     16.37 o 
  16   2   9      615.99      693.28     61.37 o 
  17   2   9      312.18      302.43     19.30 o 
   1   3   9      660.38      583.28     26.29 o 
   2   3   9    14085.51    14827.00    242.24 o 
   3   3   9     1842.62     1928.41     89.77 o 
   4   3   9     1508.15     1345.20    101.44 o 
   5   3   9      275.94      375.97     27.97 o 
   6   3   9     3540.57     3779.65     85.37 o 
   7   3   9      437.12      489.59     32.16 o 
   8   3   9     1642.67     1939.93     57.42 o 
   9   3   9       17.61       38.57     54.87 o 
  10   3   9     1698.55     1833.14    131.69 o 
  11   3   9      251.82      307.72     49.43 o 
  12   3   9      667.22      660.85     38.32 o 
  13   3   9      777.74      764.77     42.48 o 
  14   3   9     3334.97     3528.68     93.56 o 
  15   3   9       44.59       73.08     42.10 o 
  16   3   9      336.89      436.44     65.70 o 
  17   3   9        2.09        8.33     15.20 o 
   0   4   9    11904.51    11571.07    242.44 o 
   1   4   9      257.73      367.59     48.66 o 
   2   4   9      101.84      131.15     40.94 o 
   3   4   9     5200.91     5023.91    183.05 o 
   4   4   9    17452.74    16550.13    100.46 o 
   5   4   9     3475.63     3788.23    113.82 o 
   6   4   9     3045.71     2745.41    145.08 o 
   7   4   9     2960.41     2665.97     13.82 o 
   8   4   9     5104.69     4817.92     53.80 o 
   9   4   9     2679.47     2749.10    112.23 o 
  10   4   9      151.23      219.00     37.77 o 
  11   4   9        1.39       15.72     26.37 o 
  12   4   9     5500.21     5050.23    157.90 o 
  13   4   9      107.64      113.86     28.35 o 
  14   4   9     1568.30     1701.27     68.22 o 
  15   4   9      271.38      280.66     38.10 o 
  16   4   9     2288.59     2457.70     91.02 o 
   1   5   9       80.74      115.48     25.44 o 
   2   5   9     8415.70     8095.24     60.51 o 
   3   5   9      550.72      483.00     14.92 o 
   4   5   9       55.49      176.39     90.21 o 
   5   5   9       17.82       48.85     92.60 o 
   6   5   9     3753.78     3652.08     82.78 o 
   7   5   9     1194.96     1451.55     93.63 o 
   8   5   9      522.30      540.74     69.87 o 
   9   5   9      309.56      339.26     56.15 o 
  10   5   9     3550.69     3330.53     81.47 o 
  11   5   9      240.42      406.80     81.57 o 
  12   5   9        4.61       27.22     22.20 o 
  13   5   9       69.78       81.13     30.53 o 
  14   5   9     2027.23     1962.27     91.57 o 
   0   6   9     8073.05     7491.83    132.07 o 
   1   6   9     2089.66     2425.09     81.81 o 
   2   6   9      435.75      538.06     58.79 o 
   3   6   9       92.81      148.78     24.74 o 
   4   6   9     3440.48     3403.79     63.83 o 
   5   6   9      219.16      336.40     73.68 o 
   6   6   9      452.90      448.03     24.28 o 
   7   6   9       57.77       66.91     27.91 o 
   8   6   9     1724.70     1865.48    120.05 o 
   9   6   9       10.58       39.19     99.08 o 
  10   6   9       52.65       81.23     49.39 o 
  11   6   9        0.41       27.47     35.87 o 
  12   6   9      655.17      620.34     42.11 o 
  13   6   9      380.54      362.82     20.34 o 
   1   7   9      301.89      327.71     50.26 o 
   2   7   9     3452.48     3116.67    191.97 o 
   3   7   9      401.83      428.81     44.48 o 
   4   7   9      220.56      213.53     54.07 o 
   5   7   9      626.71      648.18     42.75 o 
   6   7   9      564.13      659.76    108.12 o 
   7   7   9       38.24       45.52     19.55 o 
   8   7   9      182.88      214.92     32.37 o 
   9   7   9      290.80      332.88     34.61 o 
  10   7   9      711.63      646.92     66.00 o 
   0   8   9      570.44      614.99    210.17 o 
   1   8   9       42.15       73.73     42.01 o 
   2   8   9       69.42      132.53    136.04 o 
   3   8   9       13.76       12.50      7.07 o 
   4   8   9       16.04       24.97     63.67 o 
   5   8   9        0.72        9.25      4.52 o 
   6   8   9        0.79       17.10    114.76 o 
   7   8   9        0.04        2.88    114.34 o 
   0   0  10        1.47       45.04    172.54 o 
   1   0  10       73.29      185.35     77.11 o 
   2   0  10      274.70      265.75     49.51 o 
   3   0  10     3365.16     4200.16     85.29 o 
   4   0  10     4015.73     4162.16     24.47 o 
   5   0  10     3369.33     3633.39    110.30 o 
   6   0  10     1433.60     1764.35    104.01 o 
   7   0  10     5244.43     5882.46    118.22 o 
   8   0  10      226.67      341.83     60.18 o 
   9   0  10      458.23      622.22    142.66 o 
  10   0  10     4817.02     4950.15     78.13 o 
  11   0  10     4299.11     4409.46    103.94 o 
  12   0  10        9.89       39.74     83.93 o 
  13   0  10    13412.56    13995.30    151.94 o 
  14   0  10      399.54      419.32     35.09 o 
  15   0  10       51.98      102.98    149.99 o 
  16   0  10       13.79       42.25     37.04 o 
  17   0  10      736.63      669.64    151.76 o 
  18   0  10       31.92       34.15     12.33 o 
   1   1  10    28808.51    26293.25    263.54 o 
   2   1  10       56.32       50.73     24.97 o 
   3   1  10     3895.73     3428.23     59.90 o 
   4   1  10      146.92      216.65     37.02 o 
   5   1  10    11450.14    11029.06    222.83 o 
   6   1  10       41.92       52.85     51.63 o 
   7   1  10    23411.60    21521.61    313.89 o 
   8   1  10        4.26       13.86     32.75 o 
   9   1  10     1797.85     1698.17     69.49 o 
  10   1  10       23.62       55.98     65.49 o 
  11   1  10    16828.54    15823.22    412.26 o 
  12   1  10     1635.42     1602.77    100.52 o 
  13   1  10      163.23      284.48     50.27 o 
  14   1  10       58.99       70.51     13.86 o 
  15   1  10     6457.27     5872.01     64.04 o 
  16   1  10        4.98        9.98    110.69 o 
  17   1  10      139.08      135.66     21.23 o 
  18   1  10       29.21       82.99    186.04 o 
   0   2  10       75.53      112.21     84.26 o 
   1   2  10     1486.78     1585.94     62.37 o 
   2   2  10     1605.89     1603.72    163.62 o 
   3   2  10    27352.14    26524.71    288.92 o 
   4   2  10        0.18       17.27     26.57 o 
   5   2  10    27725.78    25733.22    330.74 o 
   6   2  10       12.33       26.76     28.32 o 
   7   2  10     3755.82     3601.66     67.87 o 
   8   2  10     1170.38     1093.97     19.37 o 
   9   2  10    12285.36    12494.91    231.15 o 
  10   2  10      224.49      352.54     62.80 o 
  11   2  10     1400.04     1581.68     58.45 o 
  12   2  10      547.83      555.47     35.57 o 
  13   2  10     1914.17     1705.52     41.87 o 
  14   2  10       65.09       99.60     76.25 o 
  15   2  10      134.18      138.65     35.64 o 
  16   2  10       49.06      107.76     73.64 o 
  17   2  10     1036.20     1083.51    115.02 o 
   1   3  10     2074.44     2113.30    141.63 o 
   2   3  10      730.84      768.43     43.12 o 
   3   3  10       24.59       65.82     46.86 o 
   4   3  10      990.59     1069.02    163.89 o 
   5   3  10      448.54      446.85     33.07 o 
   6   3  10       72.82       66.77      4.71 o 
   7   3  10      603.68      628.63     31.77 o 
   8   3  10       18.87       47.56     57.52 o 
   9   3  10        1.48        5.10      8.10 o 
  10   3  10      609.25      747.32     82.96 o 
  11   3  10      104.86      112.34     57.05 o 
  12   3  10     2046.72     2265.11     80.43 o 
  13   3  10       14.07        9.89      3.76 o 
  14   3  10     1417.14     1477.17     76.09 o 
  15   3  10      184.09      188.86     46.77 o 
  16   3  10        9.28       12.87     19.00 o 
  17   3  10      179.13      299.60     78.53 o 
   0   4  10     1793.14     1952.12     81.23 o 
   1   4  10     6100.64     5678.85     37.48 o 
   2   4  10      185.53      184.45     10.76 o 
   3   4  10      470.91      520.55     21.91 o 
   4   4  10      624.98      581.92     46.00 o 
   5   4  10      135.83      168.24     38.58 o 
   6   4  10       12.08       54.67     32.79 o 
   7   4  10     1197.68     1194.14     23.93 o 
   8   4  10       21.79       41.62     17.57 o 
   9   4  10        8.35       40.77     53.01 o 
  10   4  10     1695.09     1700.02    137.70 o 
  11   4  10     1687.11     1554.99    103.17 o 
  12   4  10      372.39      496.70     78.33 o 
  13   4  10     1851.44     1846.05     54.61 o 
  14   4  10      608.82      530.26     25.68 o 
  15   4  10      124.28      130.82     34.67 o 
  16   4  10        4.41       18.63     29.31 o 
   1   5  10      849.32      953.20     86.46 o 
   2   5  10      431.97      659.51    104.01 o 
   3   5  10      799.86      851.85     92.83 o 
   4   5  10       58.88       49.91     15.44 o 
   5   5  10       10.25       13.50      6.19 o 
   6   5  10      310.97      375.79     52.41 o 
   7   5  10      125.38      158.48     50.59 o 
   8   5  10      138.81      166.85     69.08 o 
   9   5  10     1179.02     1565.27    122.19 o 
  10   5  10      513.45      521.88     59.50 o 
  11   5  10       24.33       27.64      7.56 o 
  12   5  10       38.11       68.95     54.58 o 
  13   5  10       81.22      140.38     79.15 o 
  14   5  10        6.40        6.51      9.66 o 
   0   6  10       18.38       59.99    172.30 o 
   1   6  10     7837.84     7178.81    146.05 o 
   2   6  10        3.68       14.33     61.28 o 
   3   6  10     1558.27     1550.41    100.47 o 
   4   6  10       64.81       64.72     14.54 o 
   5   6  10     3706.13     3429.11     31.06 o 
   6   6  10      151.07      176.98     71.85 o 
   7   6  10       11.41       23.77     54.02 o 
   8   6  10       30.48       25.03      4.70 o 
   9   6  10       96.57      138.53     57.59 o 
  10   6  10       38.74       62.10     57.69 o 
  11   6  10      900.36      902.46    101.39 o 
  12   6  10        6.79       20.38     39.20 o 
  13   6  10     3719.15     3365.60    153.18 o 
   1   7  10      707.07      793.03    123.08 o 
   2   7  10     1278.70     1202.83    120.03 o 
   3   7  10       71.57       95.63     32.88 o 
   4   7  10       59.75       69.86     10.23 o 
   5   7  10      952.19      898.02    159.20 o 
   6   7  10      313.92      494.93    118.44 o 
   7   7  10      331.23      348.83     58.33 o 
   8   7  10       11.84       40.17     27.92 o 
   9   7  10      288.37      292.10     55.09 o 
  10   7  10      103.39      102.10     13.66 o 
   0   8  10     1100.21     1068.97     82.99 o 
   1   8  10       12.05       18.56     41.31 o 
   2   8  10      829.85      735.16    105.28 o 
   3   8  10     1261.21     1264.25     65.87 o 
   4   8  10       18.40       53.68     51.09 o 
   5   8  10      791.05      850.16    144.71 o 
   6   8  10        2.83       35.15     56.55 o 
   1   1  11    15075.16    14777.79    427.69 o 
   2   1  11      165.98      103.12     39.29 o 
   3   1  11    11878.38    11766.39    316.22 o 
   4   1  11     2817.50     2842.89    113.66 o 
   5   1  11     1363.37     1260.82    204.36 o 
   6   1  11      340.11      295.39     32.05 o 
   7   1  11     7554.63     7358.41     34.13 o 
   8   1  11       93.45      109.88     31.69 o 
   9   1  11     2148.24     2185.38     61.65 o 
  10   1  11      354.93      338.60     21.14 o 
  11   1  11      459.73      556.20     62.69 o 
  12   1  11     4115.12     4148.94     89.02 o 
  13   1  11     1173.63     1113.92     83.45 o 
  14   1  11      982.48      926.25    122.43 o 
  15   1  11      566.09      593.93     38.74 o 
  16   1  11       79.48      102.25    139.82 o 
  17   1  11        8.54       14.50     23.32 o 
   0   2  11     2501.59     2484.89    103.64 o 
   1   2  11     1468.63     1642.38    113.00 o 
   2   2  11     1308.24     1541.50     74.46 o 
   3   2  11      463.64      418.29     22.49 o 
   4   2  11    13654.85    12053.10    239.43 o 
   5   2  11       63.06       57.50     14.98 o 
   6   2  11     3085.09     3122.40    206.52 o 
   7   2  11      282.86      335.26     37.54 o 
   8   2  11     4242.36     3833.01     80.53 o 
   9   2  11     3307.66     3285.57    130.06 o 
  10   2  11      575.74      566.10     40.75 o 
  11   2  11     3147.47     3014.94     78.26 o 
  12   2  11     8327.46     7347.41    197.61 o 
  13   2  11      672.75      676.71     29.50 o 
  14   2  11     1506.93     1497.26     50.35 o 
  15   2  11      903.69      924.89     81.74 o 
  16   2  11      879.05      852.93    137.18 o 
  17   2  11      324.44      339.01     56.49 o 
   1   3  11     1350.28     1365.52     94.02 o 
   2   3  11    10093.04    10258.05     87.67 o 
   3   3  11       23.74       53.43     41.85 o 
   4   3  11      450.71      462.94     35.05 o 
   5   3  11     2442.97     2499.16     91.03 o 
   6   3  11     8924.99     8597.16     45.04 o 
   7   3  11      996.85      978.59     39.08 o 
   8   3  11      979.62     1212.06     91.89 o 
   9   3  11       94.59      104.47      9.15 o 
  10   3  11     5723.12     5489.45     62.76 o 
  11   3  11       17.82       38.15    102.97 o 
  12   3  11        9.44       37.52     27.10 o 
  13   3  11       20.83       29.77     16.29 o 
  14   3  11     2325.49     2270.24    115.52 o 
  15   3  11      246.83      288.12     62.27 o 
  16   3  11      537.56      526.88     21.53 o 
   0   4  11     5660.24     5267.74    100.90 o 
   1   4  11     1162.95     1180.37     71.42 o 
   2   4  11      357.01      348.66     59.76 o 
   3   4  11       13.86       17.21      9.29 o 
   4   4  11    11602.42    10703.68    607.05 o 
   5   4  11     1458.67     1416.14     60.51 o 
   6   4  11     1878.38     2144.13     96.88 o 
   7   4  11       16.34       37.99     35.48 o 
   8   4  11     1824.50     1701.19    220.12 o 
   9   4  11      678.06      618.18     71.54 o 
  10   4  11        8.30       15.88     14.96 o 
  11   4  11      486.04      489.90     46.38 o 
  12   4  11     1171.61     1079.43    115.15 o 
  13   4  11      364.83      497.15     74.27 o 
  14   4  11       58.05       82.05     20.77 o 
  15   4  11        5.66       17.53      8.59 o 
   1   5  11        4.55       15.38      7.12 o 
   2   5  11    10170.33    10217.01    340.05 o 
   3   5  11     2398.87     2602.62     68.67 o 
   4   5  11       78.76       73.51     18.88 o 
   5   5  11     1562.07     1755.66    109.93 o 
   6   5  11     6056.11     5473.32     94.34 o 
   7   5  11     1121.09     1402.47     57.54 o 
   8   5  11      603.39      610.47     58.08 o 
   9   5  11       24.61       31.51      9.71 o 
  10   5  11     5152.46     5003.94     98.08 o 
  11   5  11     1206.88     1328.66     87.60 o 
  12   5  11     1123.48     1195.96     69.43 o 
  13   5  11      110.83      220.21     79.51 o 
  14   5  11     2012.09     1944.25     54.08 o 
   0   6  11     1071.29     1486.36    190.01 o 
   1   6  11     1428.46     1399.00     23.81 o 
   2   6  11      296.00      310.64     52.57 o 
   3   6  11        0.43        6.72     90.65 o 
   4   6  11     3699.06     3606.51     80.69 o 
   5   6  11      399.59      401.76     13.13 o 
   6   6  11       19.33       35.06     13.29 o 
   7   6  11       70.40      138.72     99.73 o 
   8   6  11     2690.86     2890.66    102.55 o 
   9   6  11       63.15       61.94     54.63 o 
  10   6  11      507.84      495.11     31.59 o 
  11   6  11       27.20       36.18     50.82 o 
  12   6  11      817.07      757.52     27.69 o 
   1   7  11      494.28      457.40     15.41 o 
   2   7  11     2025.01     1891.58    136.28 o 
   3   7  11       31.99       43.88     58.46 o 
   4   7  11       81.82       99.65     13.08 o 
   5   7  11        6.72       28.68     24.73 o 
   6   7  11      395.82      395.87     27.25 o 
   7   7  11      789.74      783.40    107.51 o 
   8   7  11      279.90      317.84     65.74 o 
   9   7  11        0.02        0.29      9.44 o 
  10   7  11       46.47       62.64     19.05 o 
   0   8  11     4130.08     4192.93    108.87 o 
   1   8  11     2248.12     2262.15     75.43 o 
   2   8  11      720.97      639.29     23.52 o 
   3   8  11       51.86       66.55     45.82 o 
   4   8  11      372.80      344.60     11.34 o 
   5   8  11      579.19      527.96     25.45 o 
   6   8  11      169.34      241.45     54.67 o 
   0   0  12    16106.02    17177.17    191.86 o 
   1   0  12    12464.96    13400.99    135.92 o 
   2   0  12     4860.34     4623.37    159.93 o 
   3   0  12   111956.14   112158.02    922.83 o 
   4   0  12    34940.46    33478.48    484.18 o 
   5   0  12    75396.20    72698.86    307.30 o 
   6   0  12     6358.89     5959.51    161.11 o 
   7   0  12     2291.69     2769.76     80.48 o 
   8   0  12     9618.01     9346.43    161.71 o 
   9   0  12    25475.83    24431.90    131.47 o 
  10   0  12     8466.83     8554.32    165.52 o 
  11   0  12     2492.76     2303.93     55.85 o 
  12   0  12     1752.60     1691.20     58.45 o 
  13   0  12     5170.33     5163.27    161.60 o 
  14   0  12     1572.96     1885.41    121.13 o 
  15   0  12       74.21       67.30     24.37 o 
  16   0  12      794.44      900.56    142.09 o 
  17   0  12     2637.49     2547.67    158.40 o 
   1   1  12    14045.42    14081.21    171.27 o 
   2   1  12      983.36      999.89     30.69 o 
   3   1  12    14133.59    13581.16    314.03 o 
   4   1  12     5679.39     5731.35     50.28 o 
   5   1  12     7514.86     6702.68    107.75 o 
   6   1  12        1.08       19.14     13.90 o 
   7   1  12     4726.72     4300.90     71.89 o 
   8   1  12       49.98       67.88     60.10 o 
   9   1  12       29.43       50.07     32.40 o 
  10   1  12      538.49      520.46     43.22 o 
  11   1  12     2116.23     2434.91     75.54 o 
  12   1  12        4.56       39.95     30.58 o 
  13   1  12      900.46      795.91     18.63 o 
  14   1  12        2.96       11.25     21.38 o 
  15   1  12     2332.06     2243.44     67.15 o 
  16   1  12        5.53       23.33     71.39 o 
  17   1  12       33.74      102.36    144.50 o 
   0   2  12       18.58       69.82     48.79 o 
   1   2  12     4978.27     5009.27    101.80 o 
   2   2  12       43.89       41.47     15.91 o 
   3   2  12      435.33      486.25     41.83 o 
   4   2  12     1589.99     1847.41    131.38 o 
   5   2  12      329.69      352.21     17.54 o 
   6   2  12     2977.99     2939.85    117.01 o 
   7   2  12      844.16      923.17     72.28 o 
   8   2  12      925.11      950.52     48.60 o 
   9   2  12       21.58       30.32     20.35 o 
  10   2  12     2253.46     2258.38    175.03 o 
  11   2  12     7751.93     7233.13     55.29 o 
  12   2  12      705.89      704.03     48.20 o 
  13   2  12     6001.78     5640.01     58.59 o 
  14   2  12      978.31      977.83     45.78 o 
  15   2  12       33.98       42.48     40.45 o 
  16   2  12       89.74       81.55     30.98 o 
  17   2  12     1365.55     1497.63     62.24 o 
   1   3  12      550.87      632.92     33.31 o 
   2   3  12      941.74      915.41     81.78 o 
   3   3  12     2171.78     2446.58     88.80 o 
   4   3  12        0.20       10.13     30.72 o 
   5   3  12     2783.74     2673.66     66.76 o 
   6   3  12     2706.15     2651.59     76.63 o 
   7   3  12     5666.42     5508.06    107.74 o 
   8   3  12     1763.57     1692.78     45.39 o 
   9   3  12     2730.85     2609.54    151.40 o 
  10   3  12     2348.10     2327.10     36.62 o 
  11   3  12     8526.53     8015.89     61.77 o 
  12   3  12     1212.03     1588.53     70.72 o 
  13   3  12       47.36       48.08     10.08 o 
  14   3  12        2.78        5.48      3.73 o 
  15   3  12     1738.15     1523.04    102.29 o 
  16   3  12      373.42      421.65     53.11 o 
   0   4  12    11246.52    10286.76    429.53 o 
   1   4  12      464.44      512.09     31.93 o 
   2   4  12       29.91       35.78     74.25 o 
   3   4  12        2.94       26.78     14.48 o 
   4   4  12     2392.69     2204.63     34.98 o 
   5   4  12       91.61       99.20     14.40 o 
   6   4  12        7.04       19.78     27.57 o 
   7   4  12      382.18      385.40     31.11 o 
   8   4  12       26.15       62.94     51.20 o 
   9   4  12     1713.58     2124.75     85.11 o 
  10   4  12       44.70       58.52     40.01 o 
  11   4  12      317.69      502.31     92.78 o 
  12   4  12     1050.57     1069.72     61.31 o 
  13   4  12      719.71      795.80     61.26 o 
  14   4  12       97.08      112.94     16.67 o 
  15   4  12      199.61      183.53     16.83 o 
   1   5  12      486.39      522.93     81.88 o 
   2   5  12     3187.75     2926.48    142.21 o 
   3   5  12       88.56       87.77     16.78 o 
   4   5  12        1.56       10.62      8.38 o 
   5   5  12      429.71      450.06     38.31 o 
   6   5  12      579.29      647.80     56.45 o 
   7   5  12       36.43       55.20     12.86 o 
   8   5  12        0.95        3.74     69.51 o 
   9   5  12      363.76      375.58     79.49 o 
  10   5  12      307.25      297.44     37.94 o 
  11   5  12      818.68      738.31     27.87 o 
  12   5  12      114.44      138.58     73.28 o 
  13   5  12        0.33       11.27     11.81 o 
  14   5  12      162.07      188.08     24.50 o 
   0   6  12      440.64      501.06     72.57 o 
   1   6  12      143.72      268.13    102.10 o 
   2   6  12      106.19      127.23    115.93 o 
   3   6  12      439.27      457.23     67.20 o 
   4   6  12      658.11      691.76     79.34 o 
   5   6  12      560.81      491.66     80.81 o 
   6   6  12       80.75       91.21     86.63 o 
   7   6  12       95.04       95.57     26.98 o 
   8   6  12       93.52      120.74     53.24 o 
   9   6  12      285.37      373.91     48.33 o 
  10   6  12        0.76        2.86      8.25 o 
  11   6  12        0.67       21.01     67.31 o 
  12   6  12      162.43      242.39     41.52 o 
   1   7  12      705.73      723.71     59.01 o 
   2   7  12      272.55      308.21     85.45 o 
   3   7  12     1416.85     1507.72     35.98 o 
   4   7  12      133.87      256.64     74.92 o 
   5   7  12      774.16      860.71     98.83 o 
   6   7  12      161.62      271.38    152.96 o 
   7   7  12     3073.34     3241.93    142.95 o 
   8   7  12      863.41      783.88     49.09 o 
   9   7  12       12.61       27.59     19.14 o 
  10   7  12       44.46       78.21     33.76 o 
   0   8  12      522.59      517.42    144.10 o 
   1   8  12     1007.81      925.70     26.71 o 
   2   8  12       48.35       74.03     43.18 o 
   3   8  12      338.67      337.58    101.99 o 
   4   8  12       95.39       97.03     12.51 o 
   5   8  12     1509.31     1662.71    108.84 o 
   6   8  12      213.32      349.14     89.31 o 
   1   1  13     8362.64     8359.02     68.37 o 
   2   1  13     9518.09    10140.23    156.09 o 
   3   1  13     3958.70     3858.23     72.93 o 
   4   1  13      455.26      462.30     28.68 o 
   5   1  13      187.96      227.04     31.43 o 
   6   1  13     5384.43     5515.03    106.11 o 
   7   1  13      967.85      945.31     27.69 o 
   8   1  13     1012.94     1326.38     81.93 o 
   9   1  13        1.54       12.46     20.08 o 
  10   1  13      880.09     1099.17     63.54 o 
  11   1  13     2154.89     2200.39     52.31 o 
  12   1  13        1.75       26.82     21.78 o 
  13   1  13      547.11      558.49     37.38 o 
  14   1  13     2736.61     2579.06    103.27 o 
  15   1  13      556.32      572.83     59.66 o 
  16   1  13      593.29      657.82     62.09 o 
  17   1  13      373.92      461.19     70.79 o 
   0   2  13      449.55      289.97     76.61 o 
   1   2  13     7467.69     7417.65     73.41 o 
   2   2  13      912.23      911.16     35.51 o 
   3   2  13       13.65       44.98     13.38 o 
   4   2  13    10317.74     9283.19    528.89 o 
   5   2  13     2471.23     2519.06    174.74 o 
   6   2  13      345.31      358.77      7.41 o 
   7   2  13     1793.37     1681.05     41.98 o 
   8   2  13       27.65       33.74      7.05 o 
   9   2  13      252.17      353.12     35.93 o 
  10   2  13      190.11      204.19     17.47 o 
  11   2  13     3244.25     3332.16    102.46 o 
  12   2  13     1557.31     1431.70    107.48 o 
  13   2  13      200.01      274.58     40.36 o 
  14   2  13        1.24        2.89     20.22 o 
  15   2  13      625.89      562.37     26.49 o 
  16   2  13       93.72      145.25     64.46 o 
  17   2  13      793.12      748.58     49.99 o 
   1   3  13      323.92      374.22     22.48 o 
   2   3  13    12799.20    13011.58     91.55 o 
   3   3  13       85.95      101.15     29.59 o 
   4   3  13       63.83       83.71     62.58 o 
   5   3  13     1329.79     1650.70     66.95 o 
   6   3  13     9683.02     9601.58     88.92 o 
   7   3  13      138.62      183.05     30.65 o 
   8   3  13      429.84      406.57     37.78 o 
   9   3  13     2238.64     1938.76     40.71 o 
  10   3  13     3889.48     3603.51     46.37 o 
  11   3  13       20.63       29.38     19.24 o 
  12   3  13     1062.80      966.74     53.38 o 
  13   3  13      485.79      478.30     22.76 o 
  14   3  13     2449.67     2422.14     99.73 o 
  15   3  13      316.30      317.23     24.70 o 
  16   3  13     1140.10     1230.13     80.82 o 
   0   4  13     8617.69     8299.27    160.21 o 
   1   4  13      227.94      250.43     25.63 o 
   2   4  13        0.72       33.61     34.07 o 
   3   4  13      330.41      390.92     43.00 o 
   4   4  13    14710.40    15440.95    111.23 o 
   5   4  13     1660.37     1567.99     73.88 o 
   6   4  13      210.98      193.48     30.15 o 
   7   4  13        1.95       22.85     15.74 o 
   8   4  13     6124.84     5473.05     40.66 o 
   9   4  13      396.95      466.29     34.04 o 
  10   4  13     1203.13     1330.56     73.16 o 
  11   4  13      120.47      140.44     79.95 o 
  12   4  13     5414.74     5129.16    163.90 o 
  13   4  13      131.75      253.33     47.69 o 
  14   4  13     1042.94     1370.10     65.89 o 
  15   4  13      104.37      164.79     95.99 o 
   1   5  13     1969.67     2221.02    122.85 o 
   2   5  13     1208.11     1210.18     65.55 o 
   3   5  13      304.77      307.20     22.93 o 
   4   5  13       27.08       46.74     40.58 o 
   5   5  13       16.16       42.90     64.95 o 
   6   5  13     2130.17     2411.83     85.91 o 
   7   5  13     2599.88     2413.54     48.63 o 
   8   5  13       97.40      209.95     53.77 o 
   9   5  13      156.37      289.64     45.91 o 
  10   5  13      655.20      628.68     61.34 o 
  11   5  13      672.52      685.87     42.63 o 
  12   5  13      433.29      410.78     32.89 o 
  13   5  13       39.39       48.03     24.23 o 
  14   5  13      200.55      257.83     35.90 o 
   0   6  13     4514.87     4264.45    222.42 o 
   1   6  13      188.53      230.90     35.75 o 
   2   6  13      186.83      239.48    118.83 o 
   3   6  13      217.23      213.21     35.52 o 
   4   6  13     3592.45     3431.43     64.96 o 
   5   6  13        8.90       38.89     76.18 o 
   6   6  13      434.50      439.70     24.38 o 
   7   6  13      322.80      343.10     39.73 o 
   8   6  13     1378.96     1543.37     60.82 o 
   9   6  13       49.47       63.69     63.75 o 
  10   6  13      939.65      803.82     62.94 o 
  11   6  13        0.60       10.12     29.19 o 
  12   6  13     1044.00     1292.94    115.13 o 
   1   7  13      619.32      596.23     45.29 o 
   2   7  13     1493.40     1426.60    160.83 o 
   3   7  13       85.85       82.97     27.11 o 
   4   7  13        0.27        9.37    113.37 o 
   5   7  13      220.72      228.22     31.89 o 
   6   7  13     2460.16     2386.28    115.56 o 
   7   7  13        3.40       12.95     87.39 o 
   8   7  13      133.72      157.18     28.89 o 
   9   7  13       56.36       53.34     19.04 o 
   0   8  13      614.86      738.69    159.24 o 
   1   8  13     2880.46     2776.33    165.50 o 
   2   8  13      329.18      365.85     33.15 o 
   3   8  13       13.55       39.14     91.09 o 
   4   8  13        1.02        4.81     11.63 o 
   5   8  13      392.84      431.33     33.88 o 
   0   0  14     3483.73     3815.62     93.20 o 
   1   0  14     4385.55     4761.96    117.19 o 
   2   0  14      950.33      953.69     41.77 o 
   3   0  14       94.88      193.07     44.30 o 
   4   0  14     1815.80     1781.71    108.31 o 
   5   0  14     3124.18     3342.05    118.97 o 
   6   0  14      729.67      905.86    116.98 o 
   7   0  14       38.07      178.58     63.54 o 
   8   0  14      258.43      320.17     28.59 o 
   9   0  14      765.64     1074.36     83.82 o 
  10   0  14      722.41      768.84     37.47 o 
  11   0  14    28983.37    26969.07    569.10 o 
  12   0  14      366.54      449.84     88.42 o 
  13   0  14     3848.67     3829.34    117.97 o 
  14   0  14      591.34      667.45    123.10 o 
  15   0  14     1961.56     1888.19    110.03 o 
  16   0  14      364.56      379.24     72.09 o 
  17   0  14     1569.76     1464.49      4.74 o 
   1   1  14     2100.60     1907.41     81.12 o 
   2   1  14    10965.55    10546.59    212.80 o 
   3   1  14    34817.54    32273.41    121.47 o 
   4   1  14     1078.88      993.74     37.99 o 
   5   1  14     4655.46     4372.62     79.13 o 
   6   1  14     7250.89     6759.44     57.18 o 
   7   1  14     7947.54     7306.63    119.24 o 
   8   1  14      838.17      800.46     33.16 o 
   9   1  14      931.91      760.95     38.32 o 
  10   1  14     6708.93     6410.72     85.03 o 
  11   1  14     2299.39     2294.15    131.52 o 
  12   1  14     2810.49     2880.36     68.08 o 
  13   1  14     4245.26     4022.15     76.58 o 
  14   1  14      718.14      691.35     31.11 o 
  15   1  14     3171.65     3004.47     89.13 o 
  16   1  14      741.72      714.66     61.91 o 
  17   1  14        0.32       22.60    177.28 o 
   0   2  14     3812.21     3852.78     80.92 o 
   1   2  14     5731.16     5482.62     64.40 o 
   2   2  14     2095.76     2469.33     77.16 o 
   3   2  14     9326.32     9050.89     93.40 o 
   4   2  14    13639.79    13893.09    122.47 o 
   5   2  14    13330.86    12975.48    213.59 o 
   6   2  14      218.00      325.84     53.20 o 
   7   2  14       20.13       59.01     43.23 o 
   8   2  14     9732.76     9023.46    133.32 o 
   9   2  14     8444.81     8060.08    132.51 o 
  10   2  14     2106.69     2086.14    127.14 o 
  11   2  14      159.71      191.77     45.41 o 
  12   2  14        3.80       36.91     21.94 o 
  13   2  14      840.74      763.17     38.00 o 
  14   2  14      289.69      278.00     34.31 o 
  15   2  14       12.87       17.77     17.44 o 
  16   2  14      617.63      594.60     45.23 o 
   1   3  14        5.74       22.55     15.41 o 
   2   3  14      116.57      182.39     76.43 o 
   3   3  14      228.03      308.70     20.82 o 
   4   3  14       52.54      173.97     30.63 o 
   5   3  14      706.75      769.26     43.47 o 
   6   3  14      401.65      422.95     28.68 o 
   7   3  14      243.36      257.05     25.05 o 
   8   3  14       65.80      100.69     25.79 o 
   9   3  14        1.20       12.99      8.51 o 
  10   3  14     1093.22      978.92     27.53 o 
  11   3  14      845.54      853.98     35.57 o 
  12   3  14     1063.60      948.05     42.91 o 
  13   3  14      334.73      410.84     50.79 o 
  14   3  14       65.06       75.22     21.06 o 
  15   3  14       88.31      117.48     32.82 o 
  16   3  14      480.20      616.82    120.97 o 
   0   4  14        0.36       69.92    128.52 o 
   1   4  14     2296.28     2139.71    149.91 o 
   2   4  14      527.38      485.93     21.49 o 
   3   4  14      283.78      237.42     23.65 o 
   4   4  14      544.51      584.87     44.65 o 
   5   4  14        1.48       27.91     40.08 o 
   6   4  14      166.13      161.37     11.42 o 
   7   4  14       16.25       29.43     17.56 o 
   8   4  14        1.36        5.31      9.07 o 
   9   4  14      459.60      450.24     49.04 o 
  10   4  14      109.27      291.06     77.32 o 
  11   4  14      195.57      369.07     86.65 o 
  12   4  14      669.79      667.63     43.30 o 
  13   4  14      254.81      325.14     66.19 o 
  14   4  14      938.71      886.50     24.15 o 
  15   4  14       14.86       19.62      4.71 o 
   1   5  14      138.59      164.15     16.40 o 
   2   5  14     1456.25     1396.60    144.62 o 
   3   5  14       79.10      167.31     35.94 o 
   4   5  14       92.52       95.87     17.03 o 
   5   5  14       14.00       15.07      3.69 o 
   6   5  14       18.72       34.71     23.00 o 
   7   5  14       23.88       30.93     14.81 o 
   8   5  14      178.95      236.33     46.09 o 
   9   5  14       82.95       73.00     14.08 o 
  10   5  14      284.53      292.50     59.14 o 
  11   5  14       10.75       35.72     26.94 o 
  12   5  14      116.91      214.18     39.64 o 
  13   5  14       37.84       40.90     11.63 o 
   0   6  14     2488.11     2679.35     89.81 o 
   1   6  14     1094.90     1382.86    131.17 o 
   2   6  14      205.64      201.46     17.20 o 
   3   6  14      512.80      521.89     73.73 o 
   4   6  14      731.36      884.39    107.13 o 
   5   6  14     1985.89     1872.64    193.91 o 
   6   6  14      102.51       98.69     15.35 o 
   7   6  14        1.70       27.74     63.25 o 
   8   6  14      572.27      510.41     34.18 o 
   9   6  14      306.66      390.31     48.74 o 
  10   6  14       71.31       95.08     54.87 o 
  11   6  14        6.02       17.48     16.61 o 
  12   6  14     1106.47     1099.94     85.31 o 
   1   7  14      127.50      281.10    112.51 o 
   2   7  14        2.31        6.40     16.60 o 
   3   7  14      295.71      368.59     42.83 o 
   4   7  14        0.22       16.14     36.83 o 
   5   7  14      275.56      444.35     89.94 o 
   6   7  14        2.70        5.20     24.62 o 
   7   7  14       50.14       76.98     32.50 o 
   8   7  14       33.51       56.36     19.32 o 
   9   7  14       17.54       33.81    118.93 o 
   0   8  14      137.88      254.09    186.98 o 
   1   8  14      323.32      428.38    125.38 o 
   2   8  14        0.21        9.44     43.79 o 
   3   8  14     1146.99     1270.88    197.66 o 
   4   8  14      187.38      304.89     98.57 o 
   1   1  15     1851.31     2038.27     87.09 o 
   2   1  15      466.74      595.76     32.45 o 
   3   1  15      669.86      691.63     16.86 o 
   4   1  15     1016.94     1172.14    123.70 o 
   5   1  15     2895.93     3067.44     70.76 o 
   6   1  15      101.33      173.37     35.16 o 
   7   1  15     1003.02      968.65     20.77 o 
   8   1  15      168.14      171.18     14.75 o 
   9   1  15     7892.52     7581.13     61.14 o 
  10   1  15      451.42      511.90     39.68 o 
  11   1  15     7958.29     7420.95     55.04 o 
  12   1  15        0.37        6.11     40.13 o 
  13   1  15      175.45      283.80    131.91 o 
  14   1  15       36.91      107.11    121.73 o 
  15   1  15      365.91      336.98     67.69 o 
  16   1  15       73.87      119.56     79.04 o 
  17   1  15      482.52      642.75    198.94 o 
   0   2  15    29778.47    27956.07    420.72 o 
   1   2  15     1485.48     1653.82     57.98 o 
   2   2  15     1222.92     1274.75    131.86 o 
   3   2  15      466.48      377.78     52.86 o 
   4   2  15    42891.94    39487.16    230.59 o 
   5   2  15      582.05      581.67     73.87 o 
   6   2  15     1972.05     2264.24     78.32 o 
   7   2  15     2441.29     2181.50    115.63 o 
   8   2  15     3069.59     3192.18     83.78 o 
   9   2  15     1686.74     1707.37    107.96 o 
  10   2  15     4221.64     4059.82    216.61 o 
  11   2  15      268.61      228.08     53.69 o 
  12   2  15     2057.21     1970.86    105.59 o 
  13   2  15       42.78       53.55     34.92 o 
  14   2  15     1150.72     1146.25    133.03 o 
  15   2  15      533.29      437.00     80.57 o 
  16   2  15      516.96      482.68     38.25 o 
   1   3  15     2635.10     2587.44     98.15 o 
   2   3  15     8098.79     8179.82     79.56 o 
   3   3  15     1805.56     1902.01    131.19 o 
   4   3  15      169.19      194.08     30.31 o 
   5   3  15       16.56       34.50     13.28 o 
   6   3  15     5478.86     5481.55     53.57 o 
   7   3  15     3093.04     2832.63    162.73 o 
   8   3  15       27.53       39.50     27.53 o 
   9   3  15      136.82      215.14     27.06 o 
  10   3  15     1154.78     1144.10     63.44 o 
  11   3  15      195.22      254.90     32.71 o 
  12   3  15      310.76      300.76     35.39 o 
  13   3  15      244.45      304.53     37.92 o 
  14   3  15     2242.62     2139.50    116.38 o 
  15   3  15      366.63      499.10     90.04 o 
  16   3  15      231.14      192.64     34.02 o 
   0   4  15       31.00       59.89    126.79 o 
   1   4  15     2239.21     2196.84     76.60 o 
   2   4  15      133.91      136.86     47.55 o 
   3   4  15     1072.52     1054.67     39.37 o 
   4   4  15     1120.09     1088.89    160.25 o 
   5   4  15     2293.93     2593.85     93.84 o 
   6   4  15      475.11      426.80     78.61 o 
   7   4  15      133.94      201.17     41.74 o 
   8   4  15      414.20      416.71     28.90 o 
   9   4  15     1370.78     1519.39     54.35 o 
  10   4  15        9.85       13.07     10.05 o 
  11   4  15        1.11       30.01     57.94 o 
  12   4  15     3685.19     3517.08     56.19 o 
  13   4  15     1529.39     1569.80     59.88 o 
  14   4  15      496.48      447.26     19.50 o 
  15   4  15        2.72       15.70     59.63 o 
   1   5  15     2078.10     2214.96    112.81 o 
   2   5  15     5248.44     4684.59    185.73 o 
   3   5  15      750.21      760.73     41.63 o 
   4   5  15      418.63      489.73     63.58 o 
   5   5  15      194.41      203.46     21.66 o 
   6   5  15    11476.30    10278.24    308.76 o 
   7   5  15      275.37      313.71     38.02 o 
   8   5  15     2417.01     2404.19     52.51 o 
   9   5  15      239.04      296.15     28.92 o 
  10   5  15     3441.10     3288.98    119.82 o 
  11   5  15      242.40      280.68     31.13 o 
  12   5  15     3504.50     3120.38    103.74 o 
  13   5  15       43.51       67.46     16.86 o 
   0   6  15       30.65       40.03     60.73 o 
   1   6  15     2822.43     2472.55    164.07 o 
   2   6  15       30.48       28.07     96.82 o 
   3   6  15      320.34      341.90     47.93 o 
   4   6  15     1123.08     1380.29    104.73 o 
   5   6  15      693.65      688.54     72.35 o 
   6   6  15        4.40       15.27     45.25 o 
   7   6  15      265.36      336.27     56.18 o 
   8   6  15     1532.31     1637.98     49.31 o 
   9   6  15      274.67      254.32     48.32 o 
  10   6  15      828.20      780.22     41.09 o 
  11   6  15      112.63      170.59     69.63 o 
   1   7  15      206.26      283.39     62.86 o 
   2   7  15      185.69      224.49     28.80 o 
   3   7  15      120.10      144.67     25.32 o 
   4   7  15       71.16       88.65     29.12 o 
   5   7  15      126.12      156.33     18.37 o 
   6   7  15      236.06      306.47    124.58 o 
   7   7  15      430.94      472.57     70.48 o 
   8   7  15       80.83       82.96     49.49 o 
   0   8  15     1612.46     1756.23    144.17 o 
   1   8  15      185.45      196.00     65.40 o 
   2   8  15      102.91      185.76    100.97 o 
   3   8  15        5.13       20.02     90.54 o 
   0   0  16    31251.99    33459.13    226.30 o 
   1   0  16     9786.88     9841.69     59.81 o 
   2   0  16     4860.92     4586.22    151.76 o 
   3   0  16     8431.20     8454.78    114.50 o 
   4   0  16     8222.00     8590.59     86.17 o 
   5   0  16     7136.98     6893.65     98.61 o 
   6   0  16     1824.65     1754.85    218.97 o 
   7   0  16        5.05       80.78     51.89 o 
   8   0  16    15753.90    15114.55    126.16 o 
   9   0  16       49.27       70.55     20.69 o 
  10   0  16     2921.94     3003.45    131.84 o 
  11   0  16     4661.25     4647.30    182.41 o 
  12   0  16     4453.11     4223.43     54.70 o 
  13   0  16      228.76      225.78     92.00 o 
  14   0  16     2724.67     2517.45     94.38 o 
  15   0  16     1198.52     1502.96    322.96 o 
  16   0  16     1521.18     1859.65     98.65 o 
   1   1  16     1312.00     1347.41     47.05 o 
   2   1  16     1216.78     1021.93     61.69 o 
   3   1  16    22545.05    20696.18    447.62 o 
   4   1  16      653.34      705.03     29.89 o 
   5   1  16     4431.12     4217.19     60.97 o 
   6   1  16     2039.13     2006.33    132.61 o 
   7   1  16     1619.88     1469.25     69.91 o 
   8   1  16      124.43      123.17     39.13 o 
   9   1  16      558.43      560.65     46.19 o 
  10   1  16     1046.70     1222.55     57.39 o 
  11   1  16     1158.95     1531.78     83.86 o 
  12   1  16       10.86       33.09     41.39 o 
  13   1  16     1438.73     1390.48    104.31 o 
  14   1  16      476.56      585.87     94.71 o 
  15   1  16     1373.10     1587.87     80.66 o 
  16   1  16       71.10       65.85     18.01 o 
   0   2  16     5925.92     5611.35    304.88 o 
   1   2  16     2711.76     2882.36     70.57 o 
   2   2  16      111.04      111.74     78.11 o 
   3   2  16     1076.36     1104.80     29.65 o 
   4   2  16     1749.84     2024.18     68.35 o 
   5   2  16     3694.21     3574.57     92.24 o 
   6   2  16      169.34      265.86     32.81 o 
   7   2  16       29.16       35.64     38.34 o 
   8   2  16     1181.75     1301.31     61.91 o 
   9   2  16     1469.12     1591.83     83.60 o 
  10   2  16      254.85      419.79     71.40 o 
  11   2  16     1077.12     1100.40     32.68 o 
  12   2  16      628.20      611.70     41.79 o 
  13   2  16     1704.34     1795.15    105.66 o 
  14   2  16       91.61      204.06     48.77 o 
  15   2  16        4.68       19.60     16.97 o 
  16   2  16      236.28      253.43     44.22 o 
   1   3  16      276.96      334.49     42.15 o 
   2   3  16    11772.88    11678.33    195.70 o 
   3   3  16      624.45      781.35     71.57 o 
   4   3  16      949.28      902.35     27.69 o 
   5   3  16        5.01        6.72      9.40 o 
   6   3  16     7345.44     7025.70     61.11 o 
   7   3  16        3.92       24.50     16.48 o 
   8   3  16      969.20      969.79     61.26 o 
   9   3  16       70.19      120.74     46.00 o 
  10   3  16     2907.86     2997.12     93.09 o 
  11   3  16      139.06      169.45     22.82 o 
  12   3  16     1223.37     1364.45     72.71 o 
  13   3  16      445.78      462.21     35.90 o 
  14   3  16     2100.97     1943.84     62.51 o 
  15   3  16      313.06      315.96     29.56 o 
   0   4  16     3596.35     3649.48     77.21 o 
   1   4  16       40.07       45.69     12.04 o 
   2   4  16     1825.20     1670.32     39.08 o 
   3   4  16       27.67       27.49     11.62 o 
   4   4  16      344.87      386.08     37.94 o 
   5   4  16        8.70       15.94     16.43 o 
   6   4  16       34.32       81.53     42.32 o 
   7   4  16       28.57       50.42     21.61 o 
   8   4  16       67.53       71.82     52.15 o 
   9   4  16     1021.71      991.85     32.75 o 
  10   4  16       57.23       87.51     36.00 o 
  11   4  16      165.49      234.27     62.30 o 
  12   4  16      210.62      198.27     33.15 o 
  13   4  16      165.29      330.10     68.55 o 
  14   4  16      170.79      328.65     84.66 o 
   1   5  16      224.37      258.60     38.52 o 
   2   5  16      962.43      887.84     45.71 o 
   3   5  16       42.49       83.18     88.60 o 
   4   5  16        3.19       18.81     22.85 o 
   5   5  16       54.44      104.01     56.89 o 
   6   5  16     1480.46     1461.98     83.32 o 
   7   5  16      210.57      239.52     34.32 o 
   8   5  16       34.75       70.72     17.65 o 
   9   5  16       75.61       96.08     32.59 o 
  10   5  16      815.38      781.46     79.63 o 
  11   5  16      486.01      520.41     34.76 o 
  12   5  16       11.77       36.53     35.47 o 
  13   5  16      639.76      551.65     27.69 o 
   0   6  16     4070.61     3488.59    140.38 o 
   1   6  16      659.23      765.97    102.73 o 
   2   6  16      572.10      611.64    105.69 o 
   3   6  16      297.84      398.83     68.64 o 
   4   6  16       17.63       34.85     51.93 o 
   5   6  16      238.56      296.55     66.09 o 
   6   6  16      217.84      315.76     50.42 o 
   7   6  16      123.37      129.14     14.20 o 
   8   6  16      356.39      467.87    132.97 o 
   9   6  16      303.93      420.28     83.65 o 
  10   6  16       68.04      105.68     43.65 o 
  11   6  16      179.29      292.95     76.50 o 
   1   7  16        2.16       34.25    111.90 o 
   2   7  16      586.10      589.30    125.45 o 
   3   7  16      155.52      164.63     25.58 o 
   4   7  16       70.94       92.37     53.27 o 
   5   7  16      508.75      659.75    129.10 o 
   6   7  16      918.71      844.44     21.96 o 
   7   7  16      718.52      725.10     84.20 o 
   8   7  16      255.87      335.54     81.40 o 
   0   8  16     2291.26     2033.05    124.25 o 
   1   8  16      801.37      777.16     52.97 o 
   2   8  16      290.25      414.04     93.56 o 
   1   1  17     4033.73     4406.58     80.86 o 
   2   1  17     1215.51     1646.88     79.92 o 
   3   1  17     2022.25     2095.89    115.65 o 
   4   1  17       36.83       78.05     68.14 o 
   5   1  17     2577.07     2581.08     87.67 o 
   6   1  17     2974.84     2992.58    141.38 o 
   7   1  17      356.50      438.83     40.09 o 
   8   1  17      384.97      400.14     48.66 o 
   9   1  17        0.60       14.63     40.57 o 
  10   1  17     5264.28     5058.67    103.24 o 
  11   1  17      219.51      236.57     34.98 o 
  12   1  17      280.07      387.91     87.51 o 
  13   1  17        2.67       26.96     53.54 o 
  14   1  17     2167.60     1940.61    152.24 o 
  15   1  17       89.45       91.04     66.32 o 
  16   1  17      916.43      794.74     48.76 o 
   0   2  17      244.70      261.99     73.26 o 
   1   2  17     3979.16     3646.79     46.96 o 
   2   2  17      261.98      297.76     29.73 o 
   3   2  17     5709.90     5049.21     51.97 o 
   4   2  17       59.10       80.40     30.52 o 
   5   2  17      139.49      141.67     27.40 o 
   6   2  17      500.47      537.82     61.97 o 
   7   2  17     2283.25     2200.56     59.18 o 
   8   2  17      210.66      272.13     28.18 o 
   9   2  17     3832.59     3822.31     69.73 o 
  10   2  17     2001.53     1943.99     54.90 o 
  11   2  17      534.32      610.29     44.41 o 
  12   2  17     2670.66     2556.30     76.31 o 
  13   2  17     1015.77     1165.76    130.32 o 
  14   2  17      136.06      169.57     30.32 o 
  15   2  17       28.41       62.43     98.25 o 
  16   2  17        9.40       35.96     83.45 o 
   1   3  17     2584.88     2797.85     96.11 o 
   2   3  17     5701.87     5747.71     84.23 o 
   3   3  17     2999.03     2990.74    150.91 o 
   4   3  17      151.44      308.31     67.35 o 
   5   3  17     3358.68     3323.45     77.02 o 
   6   3  17     7155.02     6836.10     89.36 o 
   7   3  17     2534.68     2592.35    107.67 o 
   8   3  17     1084.28     1102.28     63.86 o 
   9   3  17      183.31      252.89     40.32 o 
  10   3  17      314.87      417.81     38.57 o 
  11   3  17     7074.30     6417.48     94.51 o 
  12   3  17      166.10      251.63     36.10 o 
  13   3  17     1146.43     1131.50    112.57 o 
  14   3  17      372.93      446.46     44.25 o 
  15   3  17     1560.72     1808.28    144.17 o 
   0   4  17     1634.70     1663.80     54.52 o 
   1   4  17     3191.93     3107.47     59.69 o 
   2   4  17      480.25      481.90     38.59 o 
   3   4  17     1903.28     2224.73     81.21 o 
   4   4  17    14227.12    13300.03     89.53 o 
   5   4  17     2706.10     2537.47    107.58 o 
   6   4  17     1009.68      970.84     90.90 o 
   7   4  17      742.14      922.38     62.22 o 
   8   4  17     2460.68     2408.02    124.73 o 
   9   4  17     4592.71     4161.38     20.12 o 
  10   4  17     3299.33     3329.24     43.24 o 
  11   4  17       50.30       53.92     15.77 o 
  12   4  17      974.73     1203.29    102.82 o 
  13   4  17     1688.07     1637.26    153.65 o 
  14   4  17      236.92      391.95     76.58 o 
   1   5  17      653.56      723.56     94.25 o 
   2   5  17       33.69       52.46     11.97 o 
   3   5  17     1934.41     1946.27    168.19 o 
   4   5  17        1.83        4.82      7.63 o 
   5   5  17     1400.43     1341.89     72.68 o 
   6   5  17       96.12       87.47      7.80 o 
   7   5  17     2042.41     2183.77     47.48 o 
   8   5  17        4.29        8.55     14.30 o 
   9   5  17      409.47      495.12     52.53 o 
  10   5  17        4.18       15.19     13.00 o 
  11   5  17      475.15      546.17     53.84 o 
  12   5  17       81.40       73.10     17.68 o 
  13   5  17      971.14      826.09     81.22 o 
   0   6  17       28.19       86.90    176.07 o 
   1   6  17     1730.92     1885.33     87.56 o 
   2   6  17       31.66       49.64     37.78 o 
   3   6  17      337.61      377.72     30.48 o 
   4   6  17      453.45      494.57     52.96 o 
   5   6  17     1051.18     1108.42     45.47 o 
   6   6  17      355.76      317.79      7.29 o 
   7   6  17      567.96      636.39     80.41 o 
   8   6  17     1077.79     1050.85     87.86 o 
   9   6  17     1020.07      912.35     60.74 o 
  10   6  17      752.12      706.17     38.71 o 
   1   7  17      111.56      190.77     36.24 o 
   2   7  17      271.90      261.19     36.45 o 
   3   7  17      518.95      448.45     33.05 o 
   4   7  17      147.32      207.73     37.37 o 
   5   7  17      106.86      130.93     27.94 o 
   6   7  17     1311.85     1165.74    286.94 o 
   7   7  17      210.16      228.68     57.34 o 
   0   0  18       85.78      183.25     69.71 o 
   1   0  18     2910.20     2945.41    119.02 o 
   2   0  18      433.25      441.34     12.22 o 
   3   0  18     9070.27     8764.10    162.38 o 
   4   0  18      355.30      448.32     27.83 o 
   5   0  18     3326.03     3149.95    102.96 o 
   6   0  18      527.56      543.02     38.74 o 
   7   0  18     2348.69     2409.97    105.70 o 
   8   0  18     3272.97     3642.22    103.91 o 
   9   0  18     2613.42     2725.38    108.29 o 
  10   0  18     2510.14     2651.20    137.06 o 
  11   0  18     1009.82     1417.28    186.85 o 
  12   0  18      221.57      268.82     97.22 o 
  13   0  18     2272.13     2277.85    117.93 o 
  14   0  18      374.96      517.14     77.20 o 
  15   0  18      276.73      508.87    215.28 o 
  16   0  18       86.20      289.95    198.97 o 
   1   1  18     1016.28     1188.31     96.80 o 
   2   1  18    10760.74     9743.94    414.92 o 
   3   1  18     4383.42     4286.17    105.13 o 
   4   1  18     4270.21     4101.75    222.00 o 
   5   1  18     2888.14     3184.76     69.46 o 
   6   1  18    10364.99     9437.16     46.26 o 
   7   1  18      228.44      276.53     36.58 o 
   8   1  18      421.31      424.87     58.70 o 
   9   1  18      162.17      160.00     40.22 o 
  10   1  18     6140.15     5643.70     66.42 o 
  11   1  18     1726.35     1795.77    128.61 o 
  12   1  18     1540.79     1517.92     97.38 o 
  13   1  18      221.32      219.51     24.39 o 
  14   1  18     3006.18     2907.28     90.99 o 
  15   1  18      183.89      217.71     35.29 o 
  16   1  18      867.08      754.10     61.87 o 
   0   2  18    20879.63    20765.46    181.69 o 
   1   2  18      583.01      597.95     36.11 o 
   2   2  18      850.23      987.47    106.30 o 
   3   2  18     1052.82     1148.96     58.55 o 
   4   2  18     5092.77     4999.06    109.50 o 
   5   2  18     1497.72     1512.34     92.56 o 
   6   2  18        3.18       15.44     14.21 o 
   7   2  18      325.01      328.10     23.65 o 
   8   2  18     3289.53     3419.51    101.18 o 
   9   2  18       52.92       87.78     72.62 o 
  10   2  18       32.02       63.75     49.24 o 
  11   2  18        0.49        5.41     36.73 o 
  12   2  18     5383.35     4982.28    184.72 o 
  13   2  18      322.94      409.40     90.72 o 
  14   2  18       24.24       26.62     11.70 o 
  15   2  18        2.19        6.37     32.68 o 
   1   3  18      131.01      123.23     36.72 o 
   2   3  18     1524.87     1683.05    152.30 o 
   3   3  18     1216.74     1222.76    224.07 o 
   4   3  18        3.49       13.65     21.25 o 
   5   3  18      223.67      203.05     45.58 o 
   6   3  18        3.86       37.33     19.58 o 
   7   3  18      643.23      754.15    102.21 o 
   8   3  18      503.55      537.48     38.26 o 
   9   3  18      655.13      632.64     34.58 o 
  10   3  18      575.91      500.64     60.51 o 
  11   3  18       19.25       36.65     26.22 o 
  12   3  18      470.08      558.82     63.23 o 
  13   3  18      262.75      310.76     29.73 o 
  14   3  18       87.12      108.63     19.24 o 
  15   3  18      795.74      702.12     40.05 o 
   0   4  18    11663.52    10657.21    145.61 o 
   1   4  18      183.89      180.62     41.99 o 
   2   4  18      255.31      328.41     64.06 o 
   3   4  18      378.45      419.18     30.74 o 
   4   4  18     2905.09     2570.77     36.70 o 
   5   4  18       18.94       24.53      6.69 o 
   6   4  18     1805.49     1910.69    109.67 o 
   7   4  18       47.17       35.14      9.50 o 
   8   4  18       67.37       72.36     80.70 o 
   9   4  18        8.13       14.15     31.94 o 
  10   4  18      409.82      371.13     30.40 o 
  11   4  18        3.62        7.48      3.83 o 
  12   4  18       34.48      103.28     83.40 o 
  13   4  18       75.50      125.91     32.44 o 
  14   4  18      503.45      423.18     56.44 o 
   1   5  18      261.81      412.00    103.99 o 
   2   5  18      161.33      269.08     61.11 o 
   3   5  18      246.29      370.62     55.94 o 
   4   5  18      120.77      137.79     18.99 o 
   5   5  18       28.98       73.15     68.90 o 
   6   5  18      172.85      198.34     45.50 o 
   7   5  18       68.55      110.69     46.36 o 
   8   5  18        0.11       23.19     22.97 o 
   9   5  18      450.59      414.17     40.21 o 
  10   5  18       81.65      102.09     63.28 o 
  11   5  18      164.43      246.69     40.75 o 
  12   5  18        0.53        5.21     55.90 o 
   0   6  18     5835.25     5652.14     50.74 o 
   1   6  18       87.11      163.36    124.49 o 
   2   6  18      680.37      674.85     42.03 o 
   3   6  18      190.36      268.89     40.16 o 
   4   6  18     2353.53     2041.44    244.35 o 
   5   6  18      120.44      133.89     28.49 o 
   6   6  18      381.59      390.29     25.60 o 
   7   6  18      351.82      384.46     42.40 o 
   8   6  18      863.52      752.53     54.33 o 
   9   6  18       74.42       91.56     18.41 o 
  10   6  18      550.10      548.97     86.60 o 
   1   7  18        6.19       10.80     89.78 o 
   2   7  18      705.21      667.91     28.05 o 
   3   7  18       69.38       70.15     14.80 o 
   4   7  18      121.73      118.72     25.01 o 
   5   7  18      144.40      232.83     40.42 o 
   6   7  18        6.89       23.22     45.20 o 
   7   7  18       14.05       18.69     21.19 o 
   1   1  19       15.48       19.00     19.67 o 
   2   1  19     2761.43     3078.24     68.66 o 
   3   1  19      313.56      316.31     17.62 o 
   4   1  19      287.03      352.76     80.22 o 
   5   1  19      639.61      802.71     49.33 o 
   6   1  19      758.21      863.44     47.28 o 
   7   1  19      219.81      278.09     24.85 o 
   8   1  19     1173.56     1080.98    191.75 o 
   9   1  19        0.61       13.24     51.98 o 
  10   1  19      354.28      409.17     49.78 o 
  11   1  19        2.86       14.16     52.20 o 
  12   1  19     1202.15     1308.06     57.80 o 
  13   1  19       50.12       60.58     29.06 o 
  14   1  19      340.94      399.96     64.57 o 
  15   1  19      164.91      171.10     30.70 o 
   0   2  19     9997.20    11533.11    156.58 o 
   1   2  19     5318.09     5180.63     57.45 o 
   2   2  19     1634.47     1661.46    118.14 o 
   3   2  19     1841.37     1591.11     23.68 o 
   4   2  19    10040.77     9465.85     62.18 o 
   5   2  19     2982.24     3321.55     98.56 o 
   6   2  19     1943.55     2043.57    138.56 o 
   7   2  19     2184.75     2134.39     45.28 o 
   8   2  19     1186.31     1125.54     81.86 o 
   9   2  19     8857.75     8370.05    104.99 o 
  10   2  19      352.91      401.80     33.47 o 
  11   2  19      102.58       84.19     32.16 o 
  12   2  19      505.47      529.57     34.62 o 
  13   2  19     3502.96     3281.98    232.01 o 
  14   2  19      229.23      403.17    160.87 o 
  15   2  19       81.35      157.53     40.22 o 
   1   3  19      134.95      173.37     47.92 o 
   2   3  19      464.18      476.73     25.49 o 
   3   3  19     2432.73     2488.97     40.46 o 
   4   3  19      190.03      179.47     38.70 o 
   5   3  19     2707.46     3281.98    134.47 o 
   6   3  19      526.07      581.91     60.10 o 
   7   3  19     2515.95     2591.12    124.81 o 
   8   3  19      108.05      205.24     35.08 o 
   9   3  19      255.11      301.03     34.04 o 
  10   3  19      369.42      370.78     48.76 o 
  11   3  19     4128.82     3644.17     45.38 o 
  12   3  19      572.05      546.16     40.38 o 
  13   3  19       12.02       22.25     22.44 o 
  14   3  19      355.59      435.33     44.14 o 
   0   4  19    12086.63    12669.89     95.52 o 
   1   4  19     1991.51     1809.61     31.79 o 
   2   4  19      653.32      606.97     73.70 o 
   3   4  19      882.02      818.63     42.01 o 
   4   4  19      358.85      486.48     75.79 o 
   5   4  19      556.29      575.05     72.73 o 
   6   4  19     1202.86     1384.42     54.42 o 
   7   4  19     1213.46     1351.58    105.98 o 
   8   4  19       61.85       99.95     60.09 o 
   9   4  19     3251.48     3203.59     69.00 o 
  10   4  19      982.25      986.46     54.92 o 
  11   4  19        3.15        9.15      8.46 o 
  12   4  19      740.41      741.54     69.16 o 
  13   4  19      510.89      432.24     89.23 o 
   1   5  19     3135.20     2945.67     83.07 o 
   2   5  19      730.01      777.22     70.86 o 
   3   5  19     6616.40     5878.10     57.31 o 
   4   5  19       61.82       91.51     35.78 o 
   5   5  19     4444.15     4098.11     59.58 o 
   6   5  19     1892.82     2030.07    107.34 o 
   7   5  19     3207.20     3484.34    100.30 o 
   8   5  19     1201.34     1150.41     69.41 o 
   9   5  19     1506.11     1541.79     63.59 o 
  10   5  19      759.34      807.96     54.43 o 
  11   5  19     5455.43     4792.69    259.13 o 
  12   5  19      506.61      411.45     62.27 o 
   0   6  19     2263.67     1964.68     45.49 o 
   1   6  19      676.63      673.91     43.56 o 
   2   6  19      943.64      901.37     44.55 o 
   3   6  19     2311.09     2265.69    222.14 o 
   4   6  19      643.61      581.74     28.36 o 
   5   6  19     1175.20     1436.96    102.06 o 
   6   6  19      389.32      419.84     36.27 o 
   7   6  19     1054.07      980.41     25.17 o 
   8   6  19       38.43       50.77     16.15 o 
   9   6  19     1240.97     1414.17    158.60 o 
  10   6  19      545.56      571.14     55.72 o 
   1   7  19       11.72       53.72    101.55 o 
   2   7  19      428.08      405.50     33.65 o 
   3   7  19      183.40      243.52     58.45 o 
   4   7  19       74.15      110.05     33.64 o 
   5   7  19      155.85      252.09     51.26 o 
   6   7  19      120.27      175.50     85.34 o 
   0   0  20    15049.29    16148.89    198.95 o 
   1   0  20      472.96      526.88    156.66 o 
   2   0  20      807.64     1073.68    109.53 o 
   3   0  20     1501.39     1675.58     83.37 o 
   4   0  20     8484.16     8272.78    158.14 o 
   5   0  20      736.01      771.23     96.87 o 
   6   0  20       23.23       24.98     49.15 o 
   7   0  20      733.72      659.40     40.64 o 
   8   0  20     3383.31     3225.43     96.80 o 
   9   0  20      754.81      919.60    100.96 o 
  10   0  20     4266.12     4521.49    216.72 o 
  11   0  20        1.44       57.09    104.71 o 
  12   0  20     5263.02     5111.26    141.02 o 
  13   0  20       38.30       49.00    175.16 o 
  14   0  20     1918.50     2088.65    114.33 o 
  15   0  20        0.26        9.41     24.41 o 
   1   1  20     2629.15     3043.94     53.74 o 
   2   1  20    10150.17     9763.87    242.96 o 
   3   1  20     1310.25     1323.12     48.76 o 
   4   1  20      760.16      868.52     66.39 o 
   5   1  20     2183.20     2032.91    228.38 o 
   6   1  20     3720.69     3547.95     65.36 o 
   7   1  20     1101.42     1038.61     20.43 o 
   8   1  20      500.44      504.40     56.05 o 
   9   1  20      106.99      117.79     87.60 o 
  10   1  20      618.31      563.19     56.60 o 
  11   1  20     1206.40     1428.91     96.98 o 
  12   1  20     1106.43     1023.37     22.33 o 
  13   1  20        1.02       12.65     61.12 o 
  14   1  20      870.38      804.40    110.63 o 
  15   1  20      203.86      313.62     79.59 o 
   0   2  20    13933.87    14170.46    252.66 o 
   1   2  20      152.70      150.45     21.32 o 
   2   2  20      473.70      465.69     59.36 o 
   3   2  20      313.01      311.51     21.24 o 
   4   2  20     9381.76     8628.01    211.13 o 
   5   2  20     1304.08     1432.99     51.23 o 
   6   2  20       34.81       28.50      8.36 o 
   7   2  20      189.16      186.38     25.80 o 
   8   2  20     4206.10     3961.87    103.84 o 
   9   2  20      603.58      600.06     39.60 o 
  10   2  20     2280.58     2484.18     80.22 o 
  11   2  20       11.30       21.25     33.31 o 
  12   2  20      695.51      754.15     35.89 o 
  13   2  20      841.68      746.88     18.91 o 
  14   2  20        3.66       38.68     80.48 o 
  15   2  20       99.19      177.52    137.71 o 
   1   3  20     2402.29     2187.73     79.67 o 
   2   3  20     5015.76     5110.94     88.74 o 
   3   3  20     2760.67     2783.27     97.30 o 
   4   3  20      217.82      291.56     63.54 o 
   5   3  20        2.65        4.79      8.81 o 
   6   3  20     4587.41     4305.31     55.12 o 
   7   3  20      273.06      291.41     64.69 o 
   8   3  20      226.23      292.61     60.51 o 
   9   3  20       97.14       93.38     26.95 o 
  10   3  20     6723.20     6204.90    117.22 o 
  11   3  20       25.07       50.65     32.12 o 
  12   3  20      203.91      256.64     29.99 o 
  13   3  20        0.78       15.13     34.15 o 
  14   3  20     2332.12     2722.01    146.08 o 
   0   4  20      181.92      186.31     40.70 o 
   1   4  20       57.37       82.09     26.67 o 
   2   4  20     1189.58     1438.81     72.96 o 
   3   4  20       76.37       92.39     43.26 o 
   4   4  20      625.44      634.87     41.04 o 
   5   4  20     1050.94     1108.46     55.13 o 
   6   4  20       25.59       25.41     16.33 o 
   7   4  20      222.73      240.25     36.89 o 
   8   4  20      805.03      815.86     32.00 o 
   9   4  20     1398.18     1312.70     95.15 o 
  10   4  20     3016.12     2724.26    129.06 o 
  11   4  20      187.35      163.78     27.31 o 
  12   4  20     1311.74     1351.29     78.66 o 
  13   4  20       15.18       30.95     64.14 o 
   1   5  20       45.53       53.68    105.57 o 
   2   5  20       42.55       54.57     19.69 o 
   3   5  20      398.96      500.89     62.04 o 
   4   5  20      535.72      555.99     66.59 o 
   5   5  20       59.82       88.51     98.54 o 
   6   5  20      306.17      284.67     25.10 o 
   7   5  20       23.10       13.29      9.07 o 
   8   5  20      535.90      599.30     73.78 o 
   9   5  20       59.14       75.86     15.94 o 
  10   5  20     1481.77     1495.74     66.64 o 
  11   5  20        0.60       22.86     42.49 o 
   0   6  20     3268.16     3387.76    226.81 o 
   1   6  20       30.96       46.17     16.97 o 
   2   6  20     1676.90     1550.98    145.20 o 
   3   6  20      932.39      908.54     62.12 o 
   4   6  20       95.70      145.18     62.96 o 
   5   6  20     1564.14     1770.69     62.14 o 
   6   6  20       21.25       40.76     34.54 o 
   7   6  20       47.59       57.58     45.64 o 
   8   6  20       13.41       33.75     69.13 o 
   9   6  20      738.97      727.80     70.69 o 
   1   7  20       70.83      102.52     44.63 o 
   2   7  20     3416.58     3000.32     57.71 o 
   3   7  20        0.28       18.69     80.37 o 
   4   7  20      921.91      856.18     35.55 o 
   5   7  20      165.50      225.37     47.55 o 
   1   1  21      956.20      978.73     27.85 o 
   2   1  21      310.58      299.70     68.94 o 
   3   1  21     3556.60     3487.14     40.83 o 
   4   1  21      388.47      406.69     43.65 o 
   5   1  21     1921.04     1952.73     51.89 o 
   6   1  21      188.07      252.87     31.38 o 
   7   1  21     3360.45     3108.27    124.35 o 
   8   1  21      278.07      302.53     31.66 o 
   9   1  21      342.12      363.64     65.05 o 
  10   1  21      195.53      362.25     92.64 o 
  11   1  21     2180.78     2406.67    100.37 o 
  12   1  21       29.08       35.36     10.74 o 
  13   1  21      197.41      233.18     44.67 o 
  14   1  21      112.05      111.23     40.63 o 
  15   1  21     2074.31     2322.18    105.67 o 
   0   2  21    12239.88    11952.56    136.93 o 
   1   2  21      101.50      177.09     45.08 o 
   2   2  21     1444.75     1470.96     59.96 o 
   3   2  21       55.17       45.29     18.21 o 
   4   2  21      217.75      162.47     28.20 o 
   5   2  21      251.36      296.95     35.40 o 
   6   2  21      420.35      497.91     43.25 o 
   7   2  21      791.14      781.36     72.15 o 
   8   2  21       31.87       69.36     33.52 o 
   9   2  21     1781.49     1698.44    164.82 o 
  10   2  21       68.93      114.53     62.28 o 
  11   2  21       48.54       61.47     29.25 o 
  12   2  21       34.51       67.26     68.37 o 
  13   2  21       33.79       35.20      9.38 o 
  14   2  21      524.46      548.15     87.16 o 
   1   3  21       30.52       53.51     21.92 o 
   2   3  21       40.51      100.42     52.55 o 
   3   3  21     2033.08     2206.09     76.17 o 
   4   3  21      139.82      278.21     63.38 o 
   5   3  21     1462.43     1452.77     74.61 o 
   6   3  21        0.66        6.63     24.21 o 
   7   3  21     2000.42     2360.12     61.57 o 
   8   3  21        0.65        7.05      9.29 o 
   9   3  21      588.44      588.79     24.68 o 
  10   3  21      266.07      372.44     35.18 o 
  11   3  21     3745.96     3833.24     70.84 o 
  12   3  21        7.89       15.21     23.23 o 
  13   3  21        8.37       27.89     47.67 o 
  14   3  21        9.68       51.67    140.66 o 
   0   4  21     5443.99     5567.11     96.90 o 
   1   4  21     7142.23     6652.62     51.05 o 
   2   4  21     2063.09     2150.24     61.44 o 
   3   4  21      486.38      456.21     22.96 o 
   4   4  21      548.63      557.80     43.23 o 
   5   4  21     2299.13     2177.91    160.35 o 
   6   4  21      746.30      711.31     28.89 o 
   7   4  21     2941.70     2618.11     41.09 o 
   8   4  21      823.79      901.64     95.66 o 
   9   4  21     5007.25     4533.71     41.28 o 
  10   4  21       84.31       97.89     38.72 o 
  11   4  21     1035.61      917.34     45.04 o 
  12   4  21       91.54      128.30     36.44 o 
   1   5  21     1391.17     1906.79    129.30 o 
   2   5  21      172.39      318.66     84.72 o 
   3   5  21     4063.64     4146.25    119.01 o 
   4   5  21      146.97      174.81     45.92 o 
   5   5  21     1087.34     1180.37     84.57 o 
   6   5  21     1184.10     1118.13     30.78 o 
   7   5  21      410.70      458.77     39.28 o 
   8   5  21       13.01       18.12     30.53 o 
   9   5  21      534.55      584.82     53.03 o 
  10   5  21      952.67      890.65     80.87 o 
  11   5  21      720.40      636.13     18.31 o 
   0   6  21       14.46       28.22     65.93 o 
   1   6  21     2831.83     2688.75     48.13 o 
   2   6  21       38.39       63.43    126.12 o 
   3   6  21     2390.51     2156.00    183.84 o 
   4   6  21       27.34       27.73     21.22 o 
   5   6  21     2598.20     2394.85     72.97 o 
   6   6  21       37.66       60.89     15.45 o 
   7   6  21      428.23      426.76     21.02 o 
   8   6  21       67.21       79.29     73.86 o 
   1   7  21      686.72      590.77     30.36 o 
   2   7  21      242.93      358.16     62.34 o 
   3   7  21      737.16      678.15     40.40 o 
   4   7  21        7.02       26.70     62.97 o 
   0   0  22       66.06       74.99     45.55 o 
   1   0  22      349.45      387.66     40.25 o 
   2   0  22       51.44      115.56     47.13 o 
   3   0  22      149.09      260.87    117.30 o 
   4   0  22     2008.13     2500.05    161.93 o 
   5   0  22     2943.08     3057.51     70.53 o 
   6   0  22      916.37      954.54    152.91 o 
   7   0  22      393.48      551.17    141.95 o 
   8   0  22     3629.63     3948.16    153.82 o 
   9   0  22      448.87      492.14     55.01 o 
  10   0  22     4700.12     4811.27    181.20 o 
  11   0  22      136.12      162.66     55.96 o 
  12   0  22     2000.49     1879.92     59.76 o 
  13   0  22      684.54      721.44     52.60 o 
  14   0  22      486.59      466.29     49.26 o 
  15   0  22      427.03      468.45     63.62 o 
   1   1  22     1033.96     1070.97    144.51 o 
   2   1  22     9694.22     9014.03     38.55 o 
   3   1  22     2824.22     3185.79     80.45 o 
   4   1  22       49.70       79.59     24.90 o 
   5   1  22       13.23       22.93     11.26 o 
   6   1  22     8197.47     7400.72     57.10 o 
   7   1  22       61.60      100.09     60.76 o 
   8   1  22     2230.37     2352.03     84.43 o 
   9   1  22       31.12       70.28    105.56 o 
  10   1  22     5181.71     4763.50     62.83 o 
  11   1  22      362.17      371.98     64.34 o 
  12   1  22     3221.33     2920.12     87.44 o 
  13   1  22        3.50       12.81     15.52 o 
  14   1  22     1617.54     1657.66    134.12 o 
   0   2  22    22620.46    21650.91    452.17 o 
   1   2  22     5576.88     5358.47     46.43 o 
   2   2  22     3094.61     3201.14     39.04 o 
   3   2  22       35.07       55.53     24.53 o 
   4   2  22     9582.29     9039.28     73.23 o 
   5   2  22      812.19      759.17     48.56 o 
   6   2  22       24.13       41.33     31.81 o 
   7   2  22      356.81      419.15     46.40 o 
   8   2  22     2479.50     2458.11     73.94 o 
   9   2  22       13.42       32.08     22.41 o 
  10   2  22      584.97      560.58     28.26 o 
  11   2  22      513.78      525.33     38.11 o 
  12   2  22     2748.97     2492.95    126.69 o 
  13   2  22      351.89      374.71     46.54 o 
  14   2  22      309.77      276.70     15.00 o 
   1   3  22      328.92      406.55     91.06 o 
   2   3  22     2891.07     2845.18    128.05 o 
   3   3  22       74.47      160.48     42.42 o 
   4   3  22       22.49       42.27     22.74 o 
   5   3  22      401.59      445.24     44.46 o 
   6   3  22      300.27      300.01     63.85 o 
   7   3  22      208.60      355.02     87.77 o 
   8   3  22      410.06      372.56     32.31 o 
   9   3  22      364.62      365.35     37.44 o 
  10   3  22      365.62      317.97      9.84 o 
  11   3  22     1718.01     1816.00    108.14 o 
  12   3  22      248.19      449.12    107.07 o 
  13   3  22       51.67       56.83     70.85 o 
   0   4  22      768.25      742.35     16.79 o 
   1   4  22      603.27      558.93     48.86 o 
   2   4  22      988.34     1029.49     61.64 o 
   3   4  22      484.66      516.59     68.47 o 
   4   4  22     2479.46     2628.34     93.11 o 
   5   4  22      448.83      487.09     53.25 o 
   6   4  22       30.35       38.99     52.91 o 
   7   4  22       89.41      129.33     24.89 o 
   8   4  22     1481.03     1678.72    112.42 o 
   9   4  22     1164.04     1137.20     71.99 o 
  10   4  22      490.02      492.87     50.43 o 
  11   4  22      197.71      187.43     17.09 o 
  12   4  22       12.10       50.97     61.35 o 
   1   5  22      206.31      229.07     52.95 o 
   2   5  22     1041.64      958.24     30.73 o 
   3   5  22      316.43      310.03     31.53 o 
   4   5  22      270.27      373.08     74.09 o 
   5   5  22       27.20       79.58     56.34 o 
   6   5  22        7.65       14.86     18.37 o 
   7   5  22      110.33      111.95     30.44 o 
   8   5  22        7.81       11.02      9.44 o 
   9   5  22      309.79      443.24    100.44 o 
  10   5  22       59.28       66.37     37.87 o 
   0   6  22     1678.41     1878.84     94.85 o 
   1   6  22       44.82       88.10    102.17 o 
   2   6  22       59.70       81.60     64.04 o 
   3   6  22     1445.64     1392.15    104.94 o 
   4   6  22     2244.72     2154.63    152.52 o 
   5   6  22     1063.00     1117.79    105.14 o 
   6   6  22       14.33       17.20     19.84 o 
   7   6  22      278.71      290.63     18.71 o 
   8   6  22     2220.88     2366.83    114.01 o 
   1   7  22       92.11      184.52     46.80 o 
   2   7  22      630.78      528.48     50.99 o 
   3   7  22       81.39      114.61     88.32 o 
   1   1  23     1929.17     1965.42    107.14 o 
   2   1  23       33.82       55.10     57.22 o 
   3   1  23     2487.83     2403.92     22.17 o 
   4   1  23       49.36       63.81     12.01 o 
   5   1  23      106.96      158.76     42.44 o 
   6   1  23      477.31      470.81     37.07 o 
   7   1  23     1060.52     1105.26     58.78 o 
   8   1  23      203.89      229.80     61.00 o 
   9   1  23      560.67      553.66     70.05 o 
  10   1  23     1372.46     1733.04    135.84 o 
  11   1  23       14.05       32.60     97.42 o 
  12   1  23        3.49       44.32     64.17 o 
  13   1  23       56.39       67.74     20.01 o 
  14   1  23       65.62       64.40     14.81 o 
   0   2  23      563.07      688.31    113.05 o 
   1   2  23     5807.75     5698.95     86.43 o 
   2   2  23       72.36       76.19     13.05 o 
   3   2  23      872.68     1000.17     56.77 o 
   4   2  23        1.30       10.78     27.89 o 
   5   2  23     5327.72     5091.80     53.06 o 
   6   2  23       18.30       29.88     14.35 o 
   7   2  23     1255.77     1644.61    120.92 o 
   8   2  23     1184.03     1270.00     67.87 o 
   9   2  23     6543.68     6056.84    137.17 o 
  10   2  23        0.63       13.41     45.87 o 
  11   2  23        9.25       19.36     40.36 o 
  12   2  23      196.73      231.94     53.11 o 
  13   2  23     2202.81     2594.76    115.17 o 
  14   2  23      595.74      557.48     48.40 o 
   1   3  23     1195.65     1230.14     29.33 o 
   2   3  23       84.04      113.38     12.84 o 
   3   3  23     4902.66     4517.63     91.79 o 
   4   3  23      532.91      557.68     79.68 o 
   5   3  23      210.74      253.69     42.56 o 
   6   3  23      585.57      589.32     88.22 o 
   7   3  23     1259.06     1558.71    107.75 o 
   8   3  23        0.38       14.66     26.56 o 
   9   3  23       22.89       49.43     38.18 o 
  10   3  23      596.87      618.46     57.63 o 
  11   3  23     1911.04     2218.05    110.76 o 
  12   3  23       39.38       52.82     36.27 o 
  13   3  23      181.65      331.47     87.85 o 
   0   4  23      256.12      306.80     62.96 o 
   1   4  23     1617.48     1743.78     53.93 o 
   2   4  23        3.81        6.20      6.27 o 
   3   4  23       97.74      151.98     31.47 o 
   4   4  23      470.21      615.28     92.35 o 
   5   4  23      317.39      355.57     39.30 o 
   6   4  23       13.89       24.19     19.68 o 
   7   4  23      526.12      591.57     55.96 o 
   8   4  23       76.87       94.13     30.64 o 
   9   4  23      422.48      403.96     45.27 o 
  10   4  23        7.16       33.05     18.61 o 
  11   4  23        7.73       13.45      9.52 o 
  12   4  23      387.36      500.02     59.02 o 
   1   5  23     4787.51     4453.81     65.58 o 
   2   5  23        9.34       55.18    104.11 o 
   3   5  23     7602.98     6501.87    157.08 o 
   4   5  23      349.95      320.15     33.90 o 
   5   5  23     2730.39     2631.71     90.60 o 
   6   5  23      548.90      544.40     54.70 o 
   7   5  23     3175.26     3248.45     75.52 o 
   8   5  23       57.38       55.03      9.43 o 
   9   5  23      659.34      623.40     30.50 o 
  10   5  23      196.07      220.34     31.69 o 
   0   6  23      160.00      297.48     99.54 o 
   1   6  23     2583.99     2366.90    215.92 o 
   2   6  23      132.95      142.09     36.61 o 
   3   6  23      539.53      560.10     72.64 o 
   4   6  23      318.95      323.08     35.97 o 
   5   6  23      587.53      629.32     79.61 o 
   6   6  23       37.63       67.84     73.51 o 
   7   6  23      792.93      744.18     33.27 o 
   0   0  24     8198.34     8421.64    195.39 o 
   1   0  24    42689.42    39129.79    210.52 o 
   2   0  24     4770.15     4832.14    188.35 o 
   3   0  24      248.96      373.70     60.18 o 
   4   0  24     3468.20     3446.38    112.57 o 
   5   0  24     7923.01     7611.57    135.74 o 
   6   0  24       50.26       38.32    139.17 o 
   7   0  24      573.12      551.03     79.29 o 
   8   0  24     1853.09     1955.31    105.76 o 
   9   0  24      411.39      452.81     62.69 o 
  10   0  24     2547.96     2769.18     98.12 o 
  11   0  24      462.08      478.52     41.03 o 
  12   0  24      680.23      745.53     94.38 o 
  13   0  24     4715.50     4718.17    108.16 o 
  14   0  24      882.22      889.84    236.05 o 
   1   1  24      811.97      747.85     56.99 o 
   2   1  24     4118.12     3976.14    178.64 o 
   3   1  24     1942.83     1867.87     66.97 o 
   4   1  24        7.27        8.96     17.55 o 
   5   1  24      103.65      185.98     44.86 o 
   6   1  24     3684.40     3807.45    104.00 o 
   7   1  24       33.57       89.23     77.61 o 
   8   1  24      490.85      517.21     52.08 o 
   9   1  24       23.52      107.67    146.62 o 
  10   1  24     4014.99     3819.37     70.99 o 
  11   1  24        4.11       36.95    117.31 o 
  12   1  24     1452.49     1315.00    101.47 o 
  13   1  24      114.78      186.04     55.13 o 
  14   1  24      229.70      407.86     96.11 o 
   0   2  24       28.66       98.53     21.67 o 
   1   2  24     3981.85     3910.03     60.40 o 
   2   2  24      114.24      181.52     24.69 o 
   3   2  24     2003.12     2150.74    111.98 o 
   4   2  24     5668.39     5359.99     97.98 o 
   5   2  24       35.87       43.05     16.68 o 
   6   2  24      979.34      892.50     51.31 o 
   7   2  24     1211.11     1157.21     56.51 o 
   8   2  24     6843.33     6127.87    125.46 o 
   9   2  24      728.80      778.28     79.38 o 
  10   2  24      782.09      721.52     12.32 o 
  11   2  24       76.54      110.34     93.56 o 
  12   2  24     1265.24     1572.98     66.44 o 
  13   2  24        1.80       47.05     62.52 o 
   1   3  24      102.79      193.63     40.30 o 
   2   3  24     1059.08     1022.27     36.79 o 
   3   3  24      253.76      319.07     45.08 o 
   4   3  24      222.98      198.24      6.64 o 
   5   3  24     1187.58     1197.33     63.64 o 
   6   3  24     2785.58     2907.52     75.39 o 
   7   3  24     2163.27     2039.50    121.67 o 
   8   3  24       81.33      109.63     35.17 o 
   9   3  24      242.27      368.02     38.77 o 
  10   3  24     1494.44     1803.56     80.27 o 
  11   3  24     1795.42     1968.87     78.79 o 
  12   3  24       82.21      116.84     70.59 o 
   0   4  24      419.85      408.89     45.94 o 
   1   4  24      368.60      385.54     47.10 o 
   2   4  24      131.23      123.02     13.46 o 
   3   4  24     1131.35     1083.62     21.34 o 
   4   4  24      641.32      681.24     30.57 o 
   5   4  24      184.07      214.06     22.86 o 
   6   4  24       91.67      202.79     89.69 o 
   7   4  24      320.09      448.57     66.54 o 
   8   4  24       59.67       92.46     27.28 o 
   9   4  24      629.42      701.59     58.76 o 
  10   4  24        0.13        5.25      8.01 o 
  11   4  24       27.00       71.00     67.51 o 
   1   5  24      358.55      387.88     47.28 o 
   2   5  24       21.44       41.99     92.34 o 
   3   5  24      300.28      277.04     43.80 o 
   4   5  24       15.09       21.22     24.24 o 
   5   5  24      543.35      564.40     46.89 o 
   6   5  24       79.10       89.00     32.93 o 
   7   5  24       94.09      139.88     41.14 o 
   8   5  24        6.64       11.33     22.07 o 
   9   5  24       42.03       51.26     12.50 o 
   0   6  24      699.46      687.52     74.46 o 
   1   6  24        0.76       10.68     15.20 o 
   2   6  24      298.91      366.83     44.15 o 
   3   6  24        5.60       18.91     65.62 o 
   4   6  24      150.85      284.48     68.16 o 
   5   6  24       21.25       76.98     90.46 o 
   6   6  24        0.15        5.24     32.72 o 
   1   1  25     2231.35     2263.92    196.56 o 
   2   1  25     5138.99     4829.79     57.21 o 
   3   1  25     1700.00     1829.00    159.66 o 
   4   1  25     1074.57     1204.30     61.25 o 
   5   1  25     1208.51     1357.70    108.96 o 
   6   1  25       49.25       83.97     72.40 o 
   7   1  25     1232.81     1101.39    126.38 o 
   8   1  25       59.08      101.24     52.59 o 
   9   1  25      337.43      393.98     27.99 o 
  10   1  25       78.58       87.01      9.66 o 
  11   1  25     2723.26     2398.53     87.96 o 
  12   1  25       14.65       56.45     39.95 o 
  13   1  25       14.78       40.54     83.18 o 
   0   2  25     1472.47     1411.93    133.57 o 
   1   2  25     4469.43     4080.73    138.91 o 
   2   2  25       88.81       86.61     17.73 o 
   3   2  25      426.76      499.21     49.13 o 
   4   2  25     1589.33     1659.45    163.65 o 
   5   2  25       26.65       35.28     38.14 o 
   6   2  25       87.57       80.59     11.81 o 
   7   2  25       25.46       27.03     10.48 o 
   8   2  25      168.04      245.03     36.99 o 
   9   2  25       27.74       30.12      3.71 o 
  10   2  25       19.36       35.40     15.12 o 
  11   2  25       44.66       63.21    122.48 o 
  12   2  25      293.41      427.83     86.78 o 
  13   2  25       52.85       76.92     44.33 o 
   1   3  25     2707.92     2607.99     61.03 o 
   2   3  25      335.05      354.50     95.38 o 
   3   3  25     4303.56     4312.05    119.77 o 
   4   3  25      111.32      118.45     67.84 o 
   5   3  25       72.93      126.62     58.57 o 
   6   3  25     1459.83     1590.42    123.47 o 
   7   3  25      995.47      954.92     51.38 o 
   8   3  25        6.40       18.15     36.85 o 
   9   3  25       41.90       38.77     10.55 o 
  10   3  25      480.59      495.65     42.05 o 
  11   3  25     2028.84     2062.96    100.27 o 
  12   3  25        1.12        4.24      9.41 o 
   0   4  25      566.04      698.81    254.56 o 
   1   4  25     2882.33     3006.38     69.34 o 
   2   4  25       79.05      147.82    110.96 o 
   3   4  25     1808.29     1858.91    129.80 o 
   4   4  25     2131.61     2200.79     63.66 o 
   5   4  25     2335.08     2232.63     58.98 o 
   6   4  25      101.38      162.58     55.31 o 
   7   4  25     1624.85     1958.90     83.82 o 
   8   4  25      543.85      541.06     41.99 o 
   9   4  25     2563.33     2281.03    130.89 o 
  10   4  25      294.63      273.91     23.75 o 
   1   5  25      675.32      675.53    103.18 o 
   2   5  25      538.78      471.85     24.93 o 
   3   5  25      977.50     1073.22     58.00 o 
   4   5  25      108.23      108.98     70.69 o 
   5   5  25      384.66      321.62     41.52 o 
   6   5  25      520.05      552.40     52.32 o 
   7   5  25      139.54      150.00     26.33 o 
   8   5  25      121.12      155.59    117.68 o 
   0   6  25       70.56      112.79     90.11 o 
   1   6  25     1400.61     1532.99     96.54 o 
   2   6  25       53.22       87.80     85.48 o 
   3   6  25     1383.07     1363.94    245.61 o 
   4   6  25      218.18      277.03     51.73 o 
   5   6  25     3108.54     2722.03    146.26 o 
   0   0  26      123.09      146.07    163.14 o 
   1   0  26     7456.61     7018.52    140.48 o 
   2   0  26      572.26      606.70     34.25 o 
   3   0  26     1461.91     2112.14    161.59 o 
   4   0  26      481.43      468.62     89.65 o 
   5   0  26      228.71      296.88     61.79 o 
   6   0  26      245.88      242.94     54.97 o 
   7   0  26     4059.36     4327.89    164.02 o 
   8   0  26     7352.99     6717.93    124.26 o 
   9   0  26      365.26      518.28    192.80 o 
  10   0  26      898.07      829.86     60.01 o 
  11   0  26      309.82      352.29     47.90 o 
  12   0  26     1496.06     1312.89    183.06 o 
  13   0  26       37.21      191.67    115.54 o 
   1   1  26     2102.41     2113.56     54.04 o 
   2   1  26      655.64      625.43     25.59 o 
   3   1  26     5228.41     5099.77     89.57 o 
   4   1  26      124.73      187.50     81.05 o 
   5   1  26     2583.54     2683.13     65.65 o 
   6   1  26     1399.54     1352.16     75.05 o 
   7   1  26     3624.19     3483.13     91.27 o 
   8   1  26       73.06       62.86     26.77 o 
   9   1  26      387.45      419.15     42.47 o 
  10   1  26     3033.87     3131.45     96.55 o 
  11   1  26     3232.61     3118.09     92.31 o 
  12   1  26      192.77      288.67    138.30 o 
  13   1  26      294.99      301.13     64.63 o 
   0   2  26     3817.83     3671.60     91.45 o 
   1   2  26     8176.85     7826.95     73.90 o 
   2   2  26      204.97      335.76     49.35 o 
   3   2  26      426.71      405.33     32.34 o 
   4   2  26     3662.21     3410.80    139.43 o 
   5   2  26     5033.97     4802.96    128.05 o 
   6   2  26        6.14       15.05     61.84 o 
   7   2  26       41.06       55.18     37.89 o 
   8   2  26     1488.96     1461.52     48.60 o 
   9   2  26      940.68      946.94    103.19 o 
  10   2  26      271.31      332.79     43.76 o 
  11   2  26      178.22      304.69     62.48 o 
  12   2  26      437.29      425.81     47.39 o 
   1   3  26      845.04      737.73     61.90 o 
   2   3  26     3179.06     3095.67     62.50 o 
   3   3  26     1578.99     1485.46    147.84 o 
   4   3  26      436.73      573.01    127.95 o 
   5   3  26       36.50      103.46     46.24 o 
   6   3  26     2448.24     2519.83    105.22 o 
   7   3  26      475.97      532.97     43.91 o 
   8   3  26      132.90      155.47     76.31 o 
   9   3  26        0.87        3.73     61.46 o 
  10   3  26      502.53      452.20     39.49 o 
  11   3  26       10.51       18.07     12.22 o 
   0   4  26      121.46      193.81    139.75 o 
   1   4  26      233.94      235.02     93.11 o 
   2   4  26      136.79      295.09    111.25 o 
   3   4  26      236.94      270.08     32.70 o 
   4   4  26      360.47      394.47     32.35 o 
   5   4  26       97.87       85.88     15.94 o 
   6   4  26       36.04       59.00     20.87 o 
   7   4  26       82.79      127.44    100.74 o 
   8   4  26       51.31       53.92     12.09 o 
   9   4  26      702.34      645.13      6.58 o 
  10   4  26       12.23       26.91     20.95 o 
   1   5  26       11.24       13.88     13.10 o 
   2   5  26        0.13       11.06     72.66 o 
   3   5  26       37.25       76.58    127.98 o 
   4   5  26        5.17       23.14     70.87 o 
   5   5  26        3.71        8.08     16.80 o 
   6   5  26       19.02       41.77     71.02 o 
   7   5  26       47.69       66.63     92.02 o 
   8   5  26       61.05       80.52     36.65 o 
   0   6  26      183.37      213.94     30.07 o 
   1   6  26      777.24      804.20     64.02 o 
   2   6  26       37.33       30.64      8.51 o 
   3   6  26      544.13      544.98    101.60 o 
   4   6  26       13.79       35.07     75.40 o 
   1   1  27      873.72      796.08     24.29 o 
   2   1  27      255.35      329.70     89.78 o 
   3   1  27     1775.58     1692.16     79.76 o 
   4   1  27      140.35      130.28    108.89 o 
   5   1  27     1236.07     1251.59    154.01 o 
   6   1  27      330.20      312.51     18.12 o 
   7   1  27      874.23      818.33     35.16 o 
   8   1  27        6.06       13.26     69.43 o 
   9   1  27       17.92       64.06     73.02 o 
  10   1  27        8.65       24.20     38.71 o 
  11   1  27      389.54      475.13     87.69 o 
  12   1  27      821.57      718.98     36.82 o 
   0   2  27    10260.19     9461.12    659.11 o 
   1   2  27     8126.73     7509.01     49.14 o 
   2   2  27      649.14      684.30     47.37 o 
   3   2  27      506.96      599.23     66.23 o 
   4   2  27     7762.92     7151.80    168.64 o 
   5   2  27     1888.86     1722.65     69.50 o 
   6   2  27      521.05      644.76    103.68 o 
   7   2  27      376.93      365.74     33.31 o 
   8   2  27     1121.01      980.10    164.34 o 
   9   2  27     1687.31     1626.78     59.92 o 
  10   2  27      189.09      181.44     67.16 o 
  11   2  27       23.64       50.29     78.68 o 
   1   3  27      317.01      291.42     73.91 o 
   2   3  27     5003.00     4605.15     77.53 o 
   3   3  27       46.67       81.92     75.10 o 
   4   3  27      309.43      326.21     40.29 o 
   5   3  27      476.15      467.08     33.08 o 
   6   3  27      643.62      615.25     61.18 o 
   7   3  27      263.42      400.35     96.95 o 
   8   3  27       91.79      162.69    103.50 o 
   9   3  27      113.90      231.49     99.89 o 
  10   3  27      804.57      828.95     74.74 o 
  11   3  27      424.07      477.67     57.85 o 
   0   4  27      437.22      480.77    136.29 o 
   1   4  27       23.06       40.13     50.39 o 
   2   4  27       59.60       60.19     20.06 o 
   3   4  27       87.02      108.25     92.85 o 
   4   4  27     1159.20     1115.18     82.06 o 
   5   4  27      131.18      278.81    127.39 o 
   6   4  27       19.85       26.86     23.59 o 
   7   4  27      238.75      304.57     48.96 o 
   8   4  27       11.12       11.91     26.32 o 
   9   4  27      421.34      456.04    112.18 o 
   1   5  27     1642.18     2121.56    144.69 o 
   2   5  27     3209.17     2979.70    111.99 o 
   3   5  27     2855.87     2668.82     89.20 o 
   4   5  27       52.32       53.08     29.70 o 
   5   5  27      784.08      819.09     45.69 o 
   6   5  27     1995.91     1773.69    128.62 o 
   7   5  27     2659.54     2324.30     20.64 o 
   0   6  27      135.44      155.05    206.31 o 
   1   6  27      398.48      424.47     38.92 o 
   0   0  28     5131.25     5019.47    129.00 o 
   1   0  28     1293.69     1359.40     60.46 o 
   2   0  28      942.80     1247.20    117.39 o 
   3   0  28     5598.86     5161.58     78.25 o 
   4   0  28      139.31      190.11     52.05 o 
   5   0  28     7975.60     7523.47    128.30 o 
   6   0  28        3.27       57.97    163.71 o 
   7   0  28     3132.87     3186.27    144.91 o 
   8   0  28      130.48      221.33    138.00 o 
   9   0  28     4134.95     3809.88    149.65 o 
  10   0  28       32.74       57.95     44.81 o 
  11   0  28      816.89      894.97    331.50 o 
  12   0  28        6.98       18.62     11.38 o 
   1   1  28      309.71      327.92     42.19 o 
   2   1  28     5242.73     4764.52     82.65 o 
   3   1  28      940.59     1133.00     67.73 o 
   4   1  28      392.47      484.58     54.03 o 
   5   1  28     2401.57     2378.38     63.93 o 
   6   1  28     1129.00     1261.96    100.39 o 
   7   1  28      985.85     1008.93     64.88 o 
   8   1  28      207.93      260.81     50.80 o 
   9   1  28      409.78      467.73     62.54 o 
  10   1  28      618.43      576.40     24.13 o 
  11   1  28      857.99      836.17     56.12 o 
   0   2  28     2048.85     2072.59    137.32 o 
   1   2  28      134.76      252.66     65.25 o 
   2   2  28        3.96       13.15     15.34 o 
   3   2  28      500.30      452.85     22.61 o 
   4   2  28     1684.57     1645.37    114.94 o 
   5   2  28      749.42      719.64     32.63 o 
   6   2  28        2.09       13.22     58.43 o 
   7   2  28      652.55      799.64    142.47 o 
   8   2  28     2228.78     2005.95     44.12 o 
   9   2  28      727.12      634.53     54.90 o 
  10   2  28       98.35       87.04     43.80 o 
  11   2  28       33.78       81.43    104.03 o 
   1   3  28      399.88      530.40     61.98 o 
   2   3  28      466.82      508.80     28.24 o 
   3   3  28      694.96      728.30     35.46 o 
   4   3  28      251.98      266.37     22.81 o 
   5   3  28      934.54     1049.15    155.16 o 
   6   3  28       22.74       41.25     33.51 o 
   7   3  28     1325.67     1318.36    121.59 o 
   8   3  28      188.26      363.45     92.97 o 
   9   3  28       68.63      129.23     60.08 o 
  10   3  28      143.85      193.76     55.45 o 
   0   4  28        3.46       35.12     46.08 o 
   1   4  28        5.08        2.45     15.99 o 
   2   4  28       39.70       44.04      8.33 o 
   3   4  28      274.47      325.99     70.09 o 
   4   4  28      728.64      777.67     64.64 o 
   5   4  28      359.77      376.26     62.07 o 
   6   4  28      388.31      546.72     93.92 o 
   7   4  28       20.55       86.44    108.59 o 
   8   4  28      324.49      497.90     95.47 o 
   1   5  28       17.34       58.80    101.58 o 
   2   5  28      111.10      237.37    105.49 o 
   3   5  28       53.98      107.01    108.73 o 
   4   5  28      138.12      128.08     40.79 o 
   5   5  28      162.45      148.99     20.94 o 
   6   5  28      131.36      153.75     44.96 o 
   1   1  29      118.34      161.10     23.04 o 
   2   1  29     2582.19     2849.60     93.58 o 
   3   1  29       94.50      108.14     39.33 o 
   4   1  29      441.36      511.92     65.20 o 
   5   1  29      673.66      624.72     60.69 o 
   6   1  29     2414.05     2426.60    105.58 o 
   7   1  29     1120.34     1266.73     70.93 o 
   8   1  29        0.59       15.99     60.34 o 
   9   1  29      443.79      435.99     27.45 o 
  10   1  29     1239.98     1248.77    223.68 o 
  11   1  29      194.37      181.02     22.38 o 
   0   2  29      405.26      450.10    125.97 o 
   1   2  29     1209.64     1276.88     91.99 o 
   2   2  29      329.38      408.99     45.71 o 
   3   2  29       36.24       61.75     62.82 o 
   4   2  29     2808.76     3117.29    113.21 o 
   5   2  29      385.10      464.59     57.64 o 
   6   2  29       40.14       52.66     39.01 o 
   7   2  29      969.90     1074.02     71.69 o 
   8   2  29       77.75       92.35     52.45 o 
   9   2  29       98.72      100.87     24.74 o 
  10   2  29        2.42        6.18     36.84 o 
   1   3  29      128.83      181.09     63.67 o 
   2   3  29     7230.00     6881.30     93.91 o 
   3   3  29      686.71      719.27     52.17 o 
   4   3  29      575.03      559.71     52.71 o 
   5   3  29      218.43      244.34     41.48 o 
   6   3  29     2081.80     1865.63     90.10 o 
   7   3  29      121.97      121.90     21.38 o 
   8   3  29      848.90      771.17     58.31 o 
   9   3  29      411.32      492.72     90.00 o 
   0   4  29     5779.84     5273.77    186.85 o 
   1   4  29     2940.65     2871.68     60.48 o 
   2   4  29     1002.15      998.48    116.69 o 
   3   4  29        1.61       20.66     81.46 o 
   4   4  29     4588.11     4064.68    119.12 o 
   5   4  29      926.66      786.34     27.30 o 
   6   4  29      628.41      843.69    130.77 o 
   7   4  29        9.14       41.04     60.73 o 
   1   5  29        1.01       29.71     23.99 o 
   2   5  29      195.41      249.51     58.31 o 
   3   5  29      281.49      270.18     52.34 o 
   4   5  29       67.56       76.09     89.76 o 
   0   0  30     5917.04     5727.05    135.64 o 
   1   0  30     2012.18     2072.24     74.52 o 
   2   0  30       45.74       53.43     44.96 o 
   3   0  30     1162.87     1528.44    140.52 o 
   4   0  30     2162.84     2123.77    122.13 o 
   5   0  30     2683.19     2736.03    105.45 o 
   6   0  30      310.45      312.43     76.37 o 
   7   0  30      203.54      238.46     49.32 o 
   8   0  30     2684.31     2883.08    170.59 o 
   9   0  30      452.59      400.64     49.80 o 
  10   0  30      620.37      746.46    181.07 o 
   1   1  30     1660.83     1569.24     69.84 o 
   2   1  30      423.20      441.68     48.49 o 
   3   1  30     2609.43     2519.27     82.60 o 
   4   1  30      203.04      200.18     16.96 o 
   5   1  30     3610.43     3995.51    180.26 o 
   6   1  30      172.22      297.87     82.56 o 
   7   1  30     3634.70     3278.35    166.92 o 
   8   1  30       87.86      151.14    151.04 o 
   9   1  30      317.33      414.39     83.09 o 
  10   1  30       99.45      135.84     51.16 o 
   0   2  30     3377.05     3081.67    111.34 o 
   1   2  30      463.70      437.27     25.32 o 
   2   2  30      422.47      435.78     51.90 o 
   3   2  30     2007.12     1852.84     44.37 o 
   4   2  30       40.77       46.75     12.65 o 
   5   2  30     1314.50     1468.08     72.17 o 
   6   2  30      174.28      201.32     51.73 o 
   7   2  30     1035.28     1076.59     65.17 o 
   8   2  30      195.40      306.04     98.36 o 
   9   2  30     1741.39     1692.02     54.77 o 
   1   3  30      139.81      192.40     45.67 o 
   2   3  30     2074.94     1983.15    121.46 o 
   3   3  30      658.50      613.87     83.43 o 
   4   3  30      105.97      112.18     20.60 o 
   5   3  30       24.69       62.98    124.21 o 
   6   3  30     1860.89     2067.06     93.33 o 
   7   3  30      106.37      171.24     72.62 o 
   8   3  30      283.19      416.16     88.82 o 
   0   4  30     2059.29     2313.56    180.22 o 
   1   4  30      270.59      333.75     49.14 o 
   2   4  30      278.41      266.08     38.74 o 
   3   4  30       94.08      183.69     36.33 o 
   4   4  30      220.17      271.92     65.09 o 
   5   4  30      333.06      369.24     67.56 o 
   6   4  30       65.27       75.63     15.27 o 
   1   5  30      165.02      191.29     20.67 o 
   2   5  30      672.96      689.75     50.74 o 
   1   1  31       39.43      160.22     50.61 o 
   2   1  31      120.99      157.53     27.38 o 
   3   1  31       12.42       36.70    102.61 o 
   4   1  31       12.08       14.81     34.45 o 
   5   1  31       59.10       69.31     50.83 o 
   6   1  31        1.46       18.86     40.26 o 
   7   1  31       36.19       44.56     62.51 o 
   8   1  31      272.14      244.23     81.94 o 
   9   1  31      137.59      142.99     95.29 o 
   0   2  31     3409.59     3351.33    192.44 o 
   1   2  31      988.99      969.26     39.02 o 
   2   2  31       16.97       19.38     16.90 o 
   3   2  31       70.97       77.20     23.30 o 
   4   2  31     7931.85     7007.79     37.57 o 
   5   2  31      180.46      228.19     80.33 o 
   6   2  31     1333.23     1240.61     57.10 o 
   7   2  31        4.28        8.17     14.75 o 
   8   2  31     3729.68     3380.26    148.46 o 
   9   2  31        0.15        1.70     12.29 o 
   1   3  31        0.24        3.58     48.57 o 
   2   3  31      529.02      453.82     51.60 o 
   3   3  31       66.77      115.85     17.89 o 
   4   3  31       67.00      174.71     74.34 o 
   5   3  31        0.48        7.50     43.80 o 
   6   3  31     2785.19     2516.94     68.08 o 
   7   3  31       32.43       83.37    146.27 o 
   0   4  31       29.74       41.24     98.64 o 
   1   4  31      519.41      512.95     68.16 o 
   2   4  31       37.36       48.53     13.15 o 
   3   4  31      206.52      256.73     51.56 o 
   4   4  31      349.51      422.56     65.92 o 
   5   4  31     1042.70      947.64     73.40 o 
   0   0  32       45.55       56.91     79.67 o 
   1   0  32     1694.60     1612.57    347.15 o 
   2   0  32        0.02        4.64     29.17 o 
   3   0  32     3859.67     3843.50    148.91 o 
   4   0  32     1292.95     1307.57    120.72 o 
   5   0  32     1808.67     2017.46    377.50 o 
   6   0  32       37.72       82.52    262.73 o 
   7   0  32      289.52      455.28    369.92 o 
   8   0  32     1122.18     1062.32     53.12 o 
   9   0  32     1062.48     1007.68     66.40 o 
   1   1  32     3030.14     2913.63    100.26 o 
   2   1  32      542.35      552.74     39.11 o 
   3   1  32     3608.55     3578.97     59.62 o 
   4   1  32       48.22      102.21    101.84 o 
   5   1  32     1360.76     1349.80     22.38 o 
   6   1  32      231.94      383.71     89.30 o 
   7   1  32     1558.23     1643.04     79.76 o 
   8   1  32        0.01       21.41    105.28 o 
   0   2  32      146.46      340.57    125.74 o 
   1   2  32     2489.09     2656.84     97.56 o 
   2   2  32       88.91      135.37     93.35 o 
   3   2  32     1390.32     1621.39     86.49 o 
   4   2  32       34.90       75.30     87.97 o 
   5   2  32     2747.48     2821.22    110.23 o 
   6   2  32        1.44        8.79     18.96 o 
   7   2  32       85.85      189.61     69.86 o 
   8   2  32      671.07      608.37     30.76 o 
   1   3  32        6.56       52.62    209.31 o 
   2   3  32      365.08      318.75     29.97 o 
   3   3  32      343.03      421.82    109.50 o 
   4   3  32      296.58      312.75     41.52 o 
   5   3  32      124.59      122.88     17.37 o 
   6   3  32     1128.14      996.63     67.02 o 
   0   4  32     1378.34     1247.77     57.38 o 
   1   4  32        6.24       32.88     79.16 o 
   2   4  32      630.25      719.98    129.31 o 
   3   4  32      240.74      240.00     55.44 o 
   1   1  33       67.13      135.92     43.95 o 
   2   1  33     2077.81     2368.95     82.70 o 
   3   1  33       11.27       30.35     93.99 o 
   4   1  33        0.64       33.07     88.28 o 
   5   1  33        0.25       12.81     95.91 o 
   6   1  33     3639.99     3385.90     66.31 o 
   7   1  33        0.73       19.44     56.68 o 
   0   2  33        8.20        9.61     20.75 o 
   1   2  33        3.82       16.71     54.18 o 
   2   2  33        1.78       24.23     74.88 o 
   3   2  33        8.39       39.72     28.77 o 
   4   2  33       37.20       81.99     85.81 o 
   5   2  33      263.08      365.49     47.64 o 
   6   2  33       59.10       92.59     68.77 o 
   1   3  33        9.21       45.43     77.78 o 
   2   3  33      611.20      563.50     44.39 o 
   3   3  33      478.91      428.99     41.13 o 
   4   3  33        0.96       10.45     16.77 o 
   5   3  33        1.62        3.79     15.03 o 
   0   0  34      510.54      469.51      4.74 o 
   1   0  34     1631.63     2134.47    200.63 o 
   2   0  34       18.93       34.82     41.30 o 
   3   0  34     1498.58     1430.92     29.88 o 
   4   0  34      230.44      452.43    310.16 o 
   5   0  34     3733.78     3665.01    126.15 o 
   6   0  34      813.53      856.50    220.05 o 
   1   1  34      723.81      721.07     46.90 o 
   2   1  34     1792.45     1974.81     93.00 o 
   3   1  34     1302.50     1417.22    153.95 o 
   4   1  34       84.00      119.59     80.68 o 
   5   1  34      271.45      345.20     61.94 o 
   6   1  34      579.80      550.39     33.79 o 
   0   2  34      409.47      410.63     84.89 o 
   1   2  34      548.56      598.28     76.06 o 
   2   2  34        4.12        5.53     23.18 o 
   3   2  34      843.49      768.12     32.90 o 
   4   2  34     1739.70     1770.06     76.20 o 
   5   2  34     1102.20     1515.45    123.64 o 
   1   3  34     1141.06     1579.57    214.53 o 
   2   3  34      409.43      497.02     78.34 o 
   1   1  35      771.43      818.33     73.38 o 
   2   1  35      111.32      289.83    143.11 o 
   3   1  35      236.99      339.76     87.12 o 
   4   1  35       27.57       56.23     99.42 o 
   0   2  35      944.34      904.87     61.65 o 
   1   2  35      137.89      222.81     61.89 o 
   2   2  35      414.41      469.50    191.50 o 
   3   2  35       10.91       30.60     28.99 o 
   0   0  36     2560.80     2738.32    202.98 o 
   1   0  36        6.21       23.31     98.57 o 
   2   0  36       14.51       46.33     85.00 o 
   3   0  36       99.45      141.08    192.10 o 
   1   1  36      918.44     1023.35     87.17 o 
   2   1  36      656.89      662.48     55.79 o 
                                                 
